# Supplementary material for: A genome-wide study of the lipoxygenase gene families in Medicago truncatula and Medicago sativa reveals that MtLOX24 participates in the methyl jasmonate response
Source: BMC Genomics. 2024 Feb 19;25:195. doi: 10.1186/s12864-024-10071-1 (PMC10875803; doi:10.1186/s12864-024-10071-1)
Supplement: Supplementary file 1 — Additional file 1. Table S1. Properties of LOX gene family in Medicago truncatula. [file 12864_2024_10071_MOESM1_ESM.xlsx]

## Sheet: Sheet1
Table S1. Properties of the LOX gene family in Medicago truncatula.
Gene Name	Gene ID	Chr	Location	Number of amino acids	Molecular weight	Theoretical pI	GRAVY	Subcellular localization	Transcript ID
MtLOX1	Medtr1g083020	1	36920655-36927114	858	97651.4	5.84	-0.405	Cytoplasm	AES61371
MtLOX2	Medtr1g104650	1	47126128-47132503	856	97261.7	6.19	-0.359	Cytoplasm,Chloroplast	AES62661
MtLOX3	Medtr2g099560	2	42686173-42690338	863	96914.2	5.87	-0.294	Cytoplasm	AES67809
MtLOX4	Medtr2g099570	2	42691747-42697437	861	97385.8	6.08	-0.358	Cytoplasm	AES67810
MtLOX5	Medtr3g079420	3	35705582-35709331	865	99421.5	5.64	-0.537	Chloroplast	AES71573
MtLOX6	Medtr3g079450	3	35719843-35725300	902	103249	6.06	-0.478	Cytoplasm,Chloroplast	KEH35114
MtLOX7	Medtr3g081130	3	36742841-36746629	858	97393.6	6.11	-0.319	Cytoplasm	KEH35160
MtLOX8	Medtr3g107560	3	49608024-49608854	174	20556.5	5.67	-0.555	Cytoplasm	AES73674
MtLOX9	Medtr3g479460	3	35725453-35729835	903	103055	6.55	-0.458	Chloroplast	KEH35115
MtLOX10	Medtr4g066170	4	24959921-24968304	906	103567	5.43	-0.422	Chloroplast	KEH30273
MtLOX11	Medtr4g088810	4	35409075-35415156	895	101674	7.64	-0.425	Chloroplast	KEH31060
MtLOX12	Medtr5g024020	5	9600482-9607033	867	98010.6	5.93	-0.318	Cytoplasm	AES95303
MtLOX13	Medtr7g113410	7	46708553-46714819	867	98345.8	5.77	-0.412	Cytoplasm	AES82497
MtLOX14	Medtr8g011340	8	3015212-3020549	834	96857.1	8.87	-0.466	Chloroplast	AET01336
MtLOX15	Medtr8g018420	8	6261408-6266199	856	96163.2	5.3	-0.206	Cytoplasm,Chloroplast	AET01649
MtLOX16	Medtr8g018430	8	6273027-6277365	861	97619.2	7.3	-0.363	Cytoplasm	AET01650
MtLOX17	Medtr8g018510	8	6319619-6324603	868	97682.8	6.25	-0.346	Cytoplasm,Chloroplast	AET01657
MtLOX18	Medtr8g018520	8	6330368-6340159	868	98092.3	6.04	-0.323	Cytoplasm,Chloroplast	AET01658
MtLOX19	Medtr8g018550	8	6350475-6356214	868	97718.8	5.9	-0.364	Cytoplasm	AET01661
MtLOX20	Medtr8g018570	8	6361499-6365556	870	98256.4	5.85	-0.343	Cytoplasm	AET01663
MtLOX21	Medtr8g018590	8	6368207-6373263	823	93311.5	5.61	-0.459	Chloroplast	AET01665
MtLOX22	Medtr8g018620	8	6389372-6393136	807	91735.8	5.6	-0.428	Cytoplasm	AET01667
MtLOX23	Medtr8g018650	8	6408474-6412307	807	91723.1	5.55	-0.37	Cytoplasm	AET01670
MtLOX24	Medtr8g018690	8	6422466-6426852	865	96688.8	6.21	-0.313	Cytoplasm	AET01672
MtLOX25	Medtr8g018730	8	6448981-6454397	864	97001.2	5.83	-0.299	Cytoplasm	AET01677
MtLOX26	Medtr8g018735	8	6455504-6459438	865	96935.2	5.95	-0.269	Cytoplasm	KEH18417
MtLOX27	Medtr8g020970	8	7436326-7443707	927	104806	7.87	-0.399	Chloroplast	AET01784
MtLOX28	Medtr8g020990	8	7457385-7463228	868	97350.6	6.34	-0.34	Cytoplasm	AET01786
MtLOX29	Medtr8g021020	8	7469959-7471716	430	48927.4	5.75	-0.351	Cytoplasm	AET01787
MtLOX30	Medtr8g080230	8	34466671-34473858	916	102979	6.95	-0.388	Chloroplast	KEH20561
