# Supplementary material for: A genome-wide study of the lipoxygenase gene families in Medicago truncatula and Medicago sativa reveals that MtLOX24 participates in the methyl jasmonate response
Source: BMC Genomics. 2024 Feb 19;25:195. doi: 10.1186/s12864-024-10071-1 (PMC10875803; doi:10.1186/s12864-024-10071-1)
Supplement: Supplementary file 2 — Additional file 2. Table S2. Properties of LOX gene family in Medicago sativa. [file 12864_2024_10071_MOESM2_ESM.xlsx]

## Sheet: Sheet1
Table S2. Properties of the LOX gene family in Medicago sativa.
Gene Name	Gene ID	Chr	Location	Number of amino acids	Molecular weight	Theoretical pI	GRAVY	Subcellular localization
MsLOX1	Msa0000610	1_1	1743801-1748125	916	103398	7.99	-0.402	Chloroplast
MsLOX2	Msa0032910	1_1	60062677-60070067	842	95846.9	5.6	-0.449	Cytoplasm
MsLOX3	Msa0032950	1_1	60108886-60116222	858	97475	5.72	-0.433	Cytoplasm
MsLOX4	Msa0080040	1_2	58232498-58245730	1644	187230	5.74	-0.455	Cytoplasm
MsLOX5	Msa0134750	1_3	66334942-66342634	856	97455.9	6.12	-0.377	Cytoplasm,Chloroplast
MsLOX6	Msa0160610	1_4	33667969-33673618	865	98080.5	5.77	-0.41	Cytoplasm
MsLOX7	Msa0165860	1_4	46648947-46656372	858	97474	5.77	-0.433	Cytoplasm
MsLOX8	Msa0179720	1_4	67347844-67359643	856	97360.9	6.29	-0.373	Cytoplasm,Chloroplast
MsLOX9	Msa0184390	1_4	73821153-73831196	867	97970.6	5.82	-0.301	Cytoplasm
MsLOX10	Msa0224080	2_1	73797354-73802973	861	97445.8	6.03	-0.365	Cytoplasm
MsLOX11	Msa0271420	2_3	2789256-2793428	818	93611.1	5.88	-0.497	Chloroplast
MsLOX12	Msa0306950	2_3	66275978-66283022	856	97428.9	6.28	-0.378	Cytoplasm,Chloroplast
MsLOX13	Msa0372450	3_1	70945692-70949868	858	97314.6	5.93	-0.288	Cytoplasm
MsLOX14	Msa0418580	3_2	66357061-66364626	856	97454.9	6.17	-0.377	Cytoplasm,Chloroplast
MsLOX15	Msa0419940	3_2	68145057-68148989	805	92354.8	6.13	-0.53	Chloroplast
MsLOX16	Msa0419960	3_2	68161888-68166083	904	103304	6.33	-0.472	Chloroplast
MsLOX17	Msa0466030	3_3	66556361-66560260	817	93570.1	5.97	-0.505	Chloroplast
MsLOX18	Msa0466040	3_3	66576618-66584125	881	100733	6	-0.471	Chloroplast
MsLOX19	Msa0466050	3_3	66585321-66589405	904	103347	6.41	-0.465	Chloroplast
MsLOX20	Msa0466650	3_3	67565811-67569986	858	97314.6	5.93	-0.288	Cytoplasm
MsLOX21	Msa0490360	3_4	11899375-11903339	805	92306.7	6.13	-0.522	Chloroplast
MsLOX22	Msa0512820	3_4	62791071-62795255	858	97314.6	5.93	-0.288	Cytoplasm
MsLOX23	Msa0517350	3_4	68944723-68948851	928	106285	6.27	-0.429	Chloroplast
MsLOX24	Msa0517360	3_4	68949359-68956716	903	103373	6.09	-0.44	Chloroplast
MsLOX25	Msa0563230	4_1	63537953-63546168	916	103302	7.39	-0.397	Chloroplast
MsLOX26	Msa0604130	4_2	49285754-49294973	906	103657	5.66	-0.434	Chloroplast
MsLOX27	Msa0612620	4_2	61071596-61076912	894	102254	6.73	-0.432	Cytoplasm,Mitochondrion
MsLOX28	Msa0612630	4_2	61077876-61085752	907	103195	7.19	-0.425	Chloroplast
MsLOX29	Msa0636750	4_3	27679636-27689471	815	93505	5.37	-0.463	Chloroplast
MsLOX30	Msa0636760	4_3	27707429-27716704	906	103657	5.66	-0.434	Chloroplast
MsLOX31	Msa0653260	4_3	61198469-61203604	816	93738.9	7.08	-0.475	Cytoplasm,Mitochondrion
MsLOX32	Msa0653270	4_3	61204568-61212479	901	102303	7.04	-0.433	Cytoplasm,Chloroplast
MsLOX33	Msa0684920	4_4	48537376-48546844	480	54691.4	5.74	-0.446	Chloroplast
MsLOX34	Msa0695690	4_4	65327657-65332186	778	88997.5	7.29	-0.442	Chloroplast
MsLOX35	Msa0695700	4_4	65333155-65341250	901	102357	7.63	-0.443	Chloroplast
MsLOX36	Msa0718770	5_1	13094879-13100348	867	97985.6	5.87	-0.31	Cytoplasm
MsLOX37	Msa0789140	5_2	76895517-76904039	901	102370	6.92	-0.428	Chloroplast
MsLOX38	Msa0789160	5_2	76920371-76931816	839	95380.6	6.65	-0.489	Chloroplast
MsLOX39	Msa0827320	5_3	68475461-68478732	791	90146.3	5.87	-0.423	Cytoplasm
MsLOX40	Msa0827770	5_3	69205097-69237081	2892	324357	5.23	-0.486	Cytoplasm
MsLOX41	Msa0827800	5_3	69286907-69296940	867	97970.6	5.82	-0.301	Cytoplasm
MsLOX42	Msa0839040	5_4	13698555-13702582	706	80581.5	5.63	-0.381	Cytoplasm
MsLOX43	Msa0982800	6_4	22519971-22523915	775	88963.1	6.56	-0.498	Chloroplast
MsLOX44	Msa0982810	6_4	22530381-22538366	881	100708	6.02	-0.468	Chloroplast
MsLOX45	Msa1039230	7_1	76359420-76368580	724	81781.9	5.33	-0.419	Cytoplasm
MsLOX46	Msa1083580	7_2	83913360-83920306	944	107467	5.79	-0.377	Cytoplasm
MsLOX47	Msa1089250	7_3	2596592-2602199	861	97445.8	6.03	-0.365	Cytoplasm
MsLOX48	Msa1128400	7_3	80270059-80276032	875	99345	5.62	-0.364	Cytoplasm
MsLOX49	Msa1179130	8_1	12334463-12338789	843	95282.9	5.99	-0.357	Cytoplasm
MsLOX50	Msa1179140	8_1	12339644-12345392	864	96927.1	5.82	-0.283	Cytoplasm
MsLOX51	Msa1179150	8_1	12399130-12412946	798	89329.3	6.01	-0.371	Cytoplasm,Chloroplast
MsLOX52	Msa1179160	8_1	12438481-12446326	817	92979.4	5.25	-0.347	Chloroplast
MsLOX53	Msa1179170	8_1	12458612-12483956	1513	172054	5.36	-0.445	Chloroplast
MsLOX54	Msa1179180	8_1	12491016-12495533	511	57181.9	5.81	-0.3	Cytoplasm,Chloroplast
MsLOX55	Msa1179190	8_1	12501060-12506176	868	97709.9	6.02	-0.374	Cytoplasm
MsLOX56	Msa1179270	8_1	12591675-12596286	659	73703.7	5.31	-0.173	Cytoplasm,Chloroplast
MsLOX57	Msa1179280	8_1	12603612-12608189	862	97747.5	7.09	-0.337	Cytoplasm
MsLOX58	Msa1179290	8_1	12635469-12649729	1600	179912	5.94	-0.328	Cytoplasm
MsLOX59	Msa1179310	8_1	12660531-12665616	843	95282.9	5.99	-0.357	Cytoplasm
MsLOX60	Msa1233560	8_2	10345944-10350765	859	97410.1	7.34	-0.334	Cytoplasm
MsLOX61	Msa1233590	8_2	10373869-10379347	869	97339.6	6.1	-0.289	Cytoplasm
MsLOX62	Msa1233600	8_2	10389279-10394365	533	60019.9	6	-0.362	Cytoplasm
MsLOX63	Msa1233620	8_2	10438362-10443826	868	97782.9	5.96	-0.382	Cytoplasm
MsLOX64	Msa1233630	8_2	10482743-10487308	869	98194.4	5.77	-0.333	Cytoplasm
MsLOX65	Msa1233640	8_2	10494153-10502114	248	28286.7	5.88	-0.571	Chloroplast
MsLOX66	Msa1233650	8_2	10512700-10522293	788	89958.9	5.21	-0.356	Cytoplasm
MsLOX67	Msa1235340	8_2	13296801-13305794	911	102841	7.26	-0.406	Chloroplast
MsLOX68	Msa1237640	8_2	17152628-17153582	248	28286.7	5.88	-0.571	Cytoplasm
MsLOX69	Msa1275820	8_3	10000317-10004885	860	97486.2	7.08	-0.329	Cytoplasm
MsLOX70	Msa1275830	8_3	10044238-10049372	857	96940.1	6.35	-0.33	Cytoplasm,Chloroplast
MsLOX71	Msa1275840	8_3	10074622-10079692	868	97724.8	6.02	-0.376	Cytoplasm
MsLOX72	Msa1275850	8_3	10093016-10097779	823	93032.6	5.71	-0.334	Cytoplasm
MsLOX73	Msa1275870	8_3	10121526-10147143	1418	160476	5.23	-0.35	Cytoplasm,Chloroplast
MsLOX74	Msa1275920	8_3	10236448-10240762	865	97102.4	5.85	-0.285	Cytoplasm
MsLOX75	Msa1275930	8_3	10241591-10246692	864	96869.1	5.88	-0.279	Cytoplasm
MsLOX76	Msa1276570	8_3	11306057-11314444	911	102856	7.6	-0.406	Chloroplast
MsLOX77	Msa1313960	8_4	12245925-12250576	686	77343.7	5.12	-0.235	Cytoplasm,Chloroplast
MsLOX78	Msa1313970	8_4	12259534-12264055	852	96589.1	7.08	-0.333	Cytoplasm
MsLOX79	Msa1313980	8_4	12283281-12289230	808	91298.6	5.89	-0.321	Cytoplasm
MsLOX80	Msa1313990	8_4	12298732-12304035	871	98290.6	6.45	-0.369	Cytoplasm
MsLOX81	Msa1314000	8_4	12337768-12343081	869	97341.4	6.19	-0.31	Cytoplasm
MsLOX82	Msa1314010	8_4	12351356-12356479	868	98167.4	6.05	-0.342	Cytoplasm,Chloroplast
MsLOX83	Msa1314020	8_4	12387173-12392461	868	97724.8	6.02	-0.376	Cytoplasm
MsLOX84	Msa1314030	8_4	12404923-12414858	869	98040.1	5.73	-0.347	Cytoplasm
MsLOX85	Msa1314040	8_4	12421281-12426141	823	93616.9	5.29	-0.446	Chloroplast
MsLOX86	Msa1314050	8_4	12436433-12454653	1448	164784	5.39	-0.379	Cytoplasm,Chloroplast
MsLOX87	Msa1314070	8_4	12518269-12523311	863	96614.9	6.32	-0.314	Cytoplasm
MsLOX88	Msa1314080	8_4	12604153-12610281	864	97098.4	5.83	-0.291	Cytoplasm
MsLOX89	Msa1314090	8_4	12611134-12615466	911	102865	7.59	-0.407	Cytoplasm
MsLOX90	Msa1314180	8_4	12730095-12734422	865	97188.5	5.79	-0.288	Cytoplasm
MsLOX91	Msa1314790	8_4	13893538-13901475	911	102865	7.59	-0.407	Chloroplast
MsLOX92	Msa1355130	tig0014547	10665-23956	798	89329.3	6.01	-0.371	Cytoplasm,Chloroplast
MsLOX93	Msa1356050	tig0015366	84509-92394	911	102863	7.26	-0.401	Chloroplast
MsLOX94	Msa1364140	tig0018106	221303-226881	861	97445.8	6.03	-0.365	Cytoplasm
MsLOX95	Msa1411770	tig0023841	38101-45113	944	107508	5.76	-0.384	Cytoplasm
