# Supplementary material for: A genome-wide study of the lipoxygenase gene families in Medicago truncatula and Medicago sativa reveals that MtLOX24 participates in the methyl jasmonate response
Source: BMC Genomics. 2024 Feb 19;25:195. doi: 10.1186/s12864-024-10071-1 (PMC10875803; doi:10.1186/s12864-024-10071-1)
Supplement: Supplementary file 4 — Additional file 4. Table S3. Members of the LOX gene family in Medicago truncatula. [file 12864_2024_10071_MOESM4_ESM.xlsx]

## Sheet: Sheet1
Table S3. Members of the LOX gene family in Medicago truncatula.
Gene Name	Gene ID	LOX subfamily
MtLOX1	Medtr1g083020	9-LOX
MtLOX2	Medtr1g104650	9-LOX
MtLOX3	Medtr2g099560	9-LOX
MtLOX4	Medtr2g099570	type Ⅰ 13-LOX
MtLOX5	Medtr3g079420	type Ⅱ 13-LOX
MtLOX6	Medtr3g079450	type Ⅱ 13-LOX
MtLOX7	Medtr3g081130	9-LOX
MtLOX8	Medtr3g107560	9-LOX
MtLOX9	Medtr3g479460	type Ⅱ 13-LOX
MtLOX10	Medtr4g066170	type Ⅱ 13-LOX
MtLOX11	Medtr4g088810	type Ⅱ 13-LOX
MtLOX12	Medtr5g024020	9-LOX
MtLOX13	Medtr7g113410	9-LOX
MtLOX14	Medtr8g011340	type Ⅱ 13-LOX
MtLOX15	Medtr8g018420	type Ⅰ 13-LOX
MtLOX16	Medtr8g018430	type Ⅰ 13-LOX
MtLOX17	Medtr8g018510	type Ⅰ 13-LOX
MtLOX18	Medtr8g018520	type Ⅰ 13-LOX
MtLOX19	Medtr8g018550	type Ⅰ 13-LOX
MtLOX20	Medtr8g018570	type Ⅰ 13-LOX
MtLOX21	Medtr8g018590	type Ⅰ 13-LOX
MtLOX22	Medtr8g018620	9-LOX
MtLOX23	Medtr8g018650	9-LOX
MtLOX24	Medtr8g018690	type Ⅰ 13-LOX
MtLOX25	Medtr8g018730	9-LOX
MtLOX26	Medtr8g018735	9-LOX
MtLOX27	Medtr8g020970	type Ⅱ 13-LOX
MtLOX28	Medtr8g020990	type Ⅰ 13-LOX
MtLOX29	Medtr8g021020	type Ⅰ 13-LOX
MtLOX30	Medtr8g080230	type Ⅱ 13-LOX
