# Supplementary material for: A genome-wide study of the lipoxygenase gene families in Medicago truncatula and Medicago sativa reveals that MtLOX24 participates in the methyl jasmonate response
Source: BMC Genomics. 2024 Feb 19;25:195. doi: 10.1186/s12864-024-10071-1 (PMC10875803; doi:10.1186/s12864-024-10071-1)
Supplement: Supplementary file 5 — Additional file 5. Table S4. Members of the LOX gene family in Medicago sativa. [file 12864_2024_10071_MOESM5_ESM.xlsx]

## Sheet: Sheet1
Table S4. Members of the LOX gene family in Medicago sativa.
Gene Name	Gene ID	LOX subfamily
MsLOX1	Msa0000610	type Ⅱ 13-LOX
MsLOX2	Msa0032910	9-LOX
MsLOX3	Msa0032950	9-LOX
MsLOX4	Msa0080040	type Ⅱ 13-LOX
MsLOX5	Msa0134750	9-LOX
MsLOX6	Msa0160610	9-LOX
MsLOX7	Msa0165860	9-LOX
MsLOX8	Msa0179720	9-LOX
MsLOX9	Msa0184390	9-LOX
MsLOX10	Msa0224080	type Ⅰ 13-LOX
MsLOX11	Msa0271420	type Ⅱ 13-LOX
MsLOX12	Msa0306950	9-LOX
MsLOX13	Msa0372450	9-LOX
MsLOX14	Msa0418580	9-LOX
MsLOX15	Msa0419940	type Ⅱ 13-LOX
MsLOX16	Msa0419960	type Ⅱ 13-LOX
MsLOX17	Msa0466030	type Ⅱ 13-LOX
MsLOX18	Msa0466040	type Ⅱ 13-LOX
MsLOX19	Msa0466050	type Ⅱ 13-LOX
MsLOX20	Msa0466650	9-LOX
MsLOX21	Msa0490360	type Ⅱ 13-LOX
MsLOX22	Msa0512820	9-LOX
MsLOX23	Msa0517350	type Ⅱ 13-LOX
MsLOX24	Msa0517360	type Ⅱ 13-LOX
MsLOX25	Msa0563230	type Ⅱ 13-LOX
MsLOX26	Msa0604130	type Ⅱ 13-LOX
MsLOX27	Msa0612620	type Ⅱ 13-LOX
MsLOX28	Msa0612630	type Ⅱ 13-LOX
MsLOX29	Msa0636750	type Ⅱ 13-LOX
MsLOX30	Msa0636760	type Ⅱ 13-LOX
MsLOX31	Msa0653260	type Ⅱ 13-LOX
MsLOX32	Msa0653270	type Ⅱ 13-LOX
MsLOX33	Msa0684920	type Ⅱ 13-LOX
MsLOX34	Msa0695690	type Ⅱ 13-LOX
MsLOX35	Msa0695700	type Ⅱ 13-LOX
MsLOX36	Msa0718770	9-LOX
MsLOX37	Msa0789140	type Ⅱ 13-LOX
MsLOX38	Msa0789160	type Ⅱ 13-LOX
MsLOX39	Msa0827320	type Ⅰ 13-LOX
MsLOX40	Msa0827770	type Ⅱ 13-LOX
MsLOX41	Msa0827800	9-LOX
MsLOX42	Msa0839040	9-LOX
MsLOX43	Msa0982800	type Ⅱ 13-LOX
MsLOX44	Msa0982810	type Ⅱ 13-LOX
MsLOX45	Msa1039230	9-LOX
MsLOX46	Msa1083580	9-LOX
MsLOX47	Msa1089250	type Ⅰ 13-LOX
MsLOX48	Msa1128400	9-LOX
MsLOX49	Msa1179130	9-LOX
MsLOX50	Msa1179140	9-LOX
MsLOX51	Msa1179150	type Ⅰ 13-LOX
MsLOX52	Msa1179160	9-LOX
MsLOX53	Msa1179170	type Ⅰ 13-LOX
MsLOX54	Msa1179180	type Ⅰ 13-LOX
MsLOX55	Msa1179190	type Ⅰ 13-LOX
MsLOX56	Msa1179270	type Ⅰ 13-LOX
MsLOX57	Msa1179280	type Ⅰ 13-LOX
MsLOX58	Msa1179290	type Ⅰ 13-LOX
MsLOX59	Msa1179310	type Ⅰ 13-LOX
MsLOX60	Msa1233560	type Ⅰ 13-LOX
MsLOX61	Msa1233590	type Ⅰ 13-LOX
MsLOX62	Msa1233600	type Ⅰ 13-LOX
MsLOX63	Msa1233620	type Ⅰ 13-LOX
MsLOX64	Msa1233630	type Ⅰ 13-LOX
MsLOX65	Msa1233640	type Ⅰ 13-LOX
MsLOX66	Msa1233650	9-LOX
MsLOX67	Msa1235340	type Ⅱ 13-LOX
MsLOX68	Msa1237640	9-LOX
MsLOX69	Msa1275820	type Ⅰ 13-LOX
MsLOX70	Msa1275830	type Ⅰ 13-LOX
MsLOX71	Msa1275840	type Ⅰ 13-LOX
MsLOX72	Msa1275850	type Ⅰ 13-LOX
MsLOX73	Msa1275870	type Ⅰ 13-LOX
MsLOX74	Msa1275920	9-LOX
MsLOX75	Msa1275930	9-LOX
MsLOX76	Msa1276570	type Ⅱ 13-LOX
MsLOX77	Msa1313960	9-LOX
MsLOX78	Msa1313970	type Ⅰ 13-LOX
MsLOX79	Msa1313980	type Ⅰ 13-LOX
MsLOX80	Msa1313990	type Ⅰ 13-LOX
MsLOX81	Msa1314000	type Ⅰ 13-LOX
MsLOX82	Msa1314010	type Ⅰ 13-LOX
MsLOX83	Msa1314020	type Ⅰ 13-LOX
MsLOX84	Msa1314030	type Ⅰ 13-LOX
MsLOX85	Msa1314040	type Ⅰ 13-LOX
MsLOX86	Msa1314050	type Ⅰ 13-LOX
MsLOX87	Msa1314070	type Ⅰ 13-LOX
MsLOX88	Msa1314080	9-LOX
MsLOX89	Msa1314090	9-LOX
MsLOX90	Msa1314180	9-LOX
MsLOX91	Msa1314790	type Ⅱ 13-LOX
MsLOX92	Msa1355130	type Ⅰ 13-LOX
MsLOX93	Msa1356050	type Ⅱ 13-LOX
MsLOX94	Msa1364140	type Ⅰ 13-LOX
MsLOX95	Msa1411770	9-LOX
