# Supplementary material for: A genome-wide study of the lipoxygenase gene families in Medicago truncatula and Medicago sativa reveals that MtLOX24 participates in the methyl jasmonate response
Source: BMC Genomics. 2024 Feb 19;25:195. doi: 10.1186/s12864-024-10071-1 (PMC10875803; doi:10.1186/s12864-024-10071-1)
Supplement: Supplementary file 7 — Additional file 7. Table S5. Conserved structural domains in Medicago truncatula LOXs. [file 12864_2024_10071_MOESM7_ESM.xlsx]

## Sheet: Sheet1
Table S5. Conserved structural domains in Medicago truncatula LOXs.
Query	Accession	Short name	Incomplete	Superfamily	Hit type	E-Value	Bitscore
Q#1 - >Medtr1g083020 Org_Mtruncatula peptide: Medtr1g083020.1 (1 of 22) K15718 - linoleate 9S-lipoxygenase (LOX1_5) (PAC:31097477)	PLN02337	PLN02337	-	cl33468	specific	0	1666.36
Q#1 - >Medtr1g083020 Org_Mtruncatula peptide: Medtr1g083020.1 (1 of 22) K15718 - linoleate 9S-lipoxygenase (LOX1_5) (PAC:31097477)	cl33468	PLN02337 superfamily	-	-	superfamily	0	1666.36
Q#1 - >Medtr1g083020 Org_Mtruncatula peptide: Medtr1g083020.1 (1 of 22) K15718 - linoleate 9S-lipoxygenase (LOX1_5) (PAC:31097477)	pfam00305	Lipoxygenase	-	cl37981	specific	0	1318.65
Q#1 - >Medtr1g083020 Org_Mtruncatula peptide: Medtr1g083020.1 (1 of 22) K15718 - linoleate 9S-lipoxygenase (LOX1_5) (PAC:31097477)	cl37981	Lipoxygenase superfamily	-	-	superfamily	0	1318.65
Q#1 - >Medtr1g083020 Org_Mtruncatula peptide: Medtr1g083020.1 (1 of 22) K15718 - linoleate 9S-lipoxygenase (LOX1_5) (PAC:31097477)	PLN02264	PLN02264	-	cl33445	non-specific	0	809.546
Q#1 - >Medtr1g083020 Org_Mtruncatula peptide: Medtr1g083020.1 (1 of 22) K15718 - linoleate 9S-lipoxygenase (LOX1_5) (PAC:31097477)	cl33445	PLN02264 superfamily	-	-	superfamily	0	809.546
Q#1 - >Medtr1g083020 Org_Mtruncatula peptide: Medtr1g083020.1 (1 of 22) K15718 - linoleate 9S-lipoxygenase (LOX1_5) (PAC:31097477)	PLN02305	PLN02305	-	cl33458	non-specific	0	789.883
Q#1 - >Medtr1g083020 Org_Mtruncatula peptide: Medtr1g083020.1 (1 of 22) K15718 - linoleate 9S-lipoxygenase (LOX1_5) (PAC:31097477)	cl33458	PLN02305 superfamily	-	-	superfamily	0	789.883
Q#1 - >Medtr1g083020 Org_Mtruncatula peptide: Medtr1g083020.1 (1 of 22) K15718 - linoleate 9S-lipoxygenase (LOX1_5) (PAC:31097477)	cd01751	PLAT_LH2	-	cl00011	specific	5.42257e-46	160.935
Q#1 - >Medtr1g083020 Org_Mtruncatula peptide: Medtr1g083020.1 (1 of 22) K15718 - linoleate 9S-lipoxygenase (LOX1_5) (PAC:31097477)	cl00011	PLAT superfamily	-	-	superfamily	5.42257e-46	160.935
Q#1 - >Medtr1g083020 Org_Mtruncatula peptide: Medtr1g083020.1 (1 of 22) K15718 - linoleate 9S-lipoxygenase (LOX1_5) (PAC:31097477)	smart00308	LH2	-	cl00011	specific	5.74816e-29	111.194
Q#1 - >Medtr1g083020 Org_Mtruncatula peptide: Medtr1g083020.1 (1 of 22) K15718 - linoleate 9S-lipoxygenase (LOX1_5) (PAC:31097477)	pfam01477	PLAT	-	cl00011	non-specific	1.08665e-17	79.3977
Q#1 - >Medtr1g083020 Org_Mtruncatula peptide: Medtr1g083020.1 (1 of 22) K15718 - linoleate 9S-lipoxygenase (LOX1_5) (PAC:31097477)	cd00113	PLAT	N	cl00011	non-specific	1.07507e-05	45.4077
Q#2 - >Medtr1g104650 Org_Mtruncatula peptide: Medtr1g104650.3 (1 of 1) PTHR11771:SF53 - LINOLEATE 9S-LIPOXYGENASE 5, CHLOROPLASTIC (PAC:31097132)	PLN02337	PLN02337	-	cl33468	specific	0	1715.67
Q#2 - >Medtr1g104650 Org_Mtruncatula peptide: Medtr1g104650.3 (1 of 1) PTHR11771:SF53 - LINOLEATE 9S-LIPOXYGENASE 5, CHLOROPLASTIC (PAC:31097132)	cl33468	PLN02337 superfamily	-	-	superfamily	0	1715.67
Q#2 - >Medtr1g104650 Org_Mtruncatula peptide: Medtr1g104650.3 (1 of 1) PTHR11771:SF53 - LINOLEATE 9S-LIPOXYGENASE 5, CHLOROPLASTIC (PAC:31097132)	pfam00305	Lipoxygenase	-	cl37981	specific	0	1311.33
Q#2 - >Medtr1g104650 Org_Mtruncatula peptide: Medtr1g104650.3 (1 of 1) PTHR11771:SF53 - LINOLEATE 9S-LIPOXYGENASE 5, CHLOROPLASTIC (PAC:31097132)	cl37981	Lipoxygenase superfamily	-	-	superfamily	0	1311.33
Q#2 - >Medtr1g104650 Org_Mtruncatula peptide: Medtr1g104650.3 (1 of 1) PTHR11771:SF53 - LINOLEATE 9S-LIPOXYGENASE 5, CHLOROPLASTIC (PAC:31097132)	PLN02264	PLN02264	-	cl33445	non-specific	0	805.309
Q#2 - >Medtr1g104650 Org_Mtruncatula peptide: Medtr1g104650.3 (1 of 1) PTHR11771:SF53 - LINOLEATE 9S-LIPOXYGENASE 5, CHLOROPLASTIC (PAC:31097132)	cl33445	PLN02264 superfamily	-	-	superfamily	0	805.309
Q#2 - >Medtr1g104650 Org_Mtruncatula peptide: Medtr1g104650.3 (1 of 1) PTHR11771:SF53 - LINOLEATE 9S-LIPOXYGENASE 5, CHLOROPLASTIC (PAC:31097132)	PLN02305	PLN02305	-	cl33458	non-specific	0	749.052
Q#2 - >Medtr1g104650 Org_Mtruncatula peptide: Medtr1g104650.3 (1 of 1) PTHR11771:SF53 - LINOLEATE 9S-LIPOXYGENASE 5, CHLOROPLASTIC (PAC:31097132)	cl33458	PLN02305 superfamily	-	-	superfamily	0	749.052
Q#2 - >Medtr1g104650 Org_Mtruncatula peptide: Medtr1g104650.3 (1 of 1) PTHR11771:SF53 - LINOLEATE 9S-LIPOXYGENASE 5, CHLOROPLASTIC (PAC:31097132)	cd01751	PLAT_LH2	-	cl00011	specific	8.7828e-50	171.72
Q#2 - >Medtr1g104650 Org_Mtruncatula peptide: Medtr1g104650.3 (1 of 1) PTHR11771:SF53 - LINOLEATE 9S-LIPOXYGENASE 5, CHLOROPLASTIC (PAC:31097132)	cl00011	PLAT superfamily	-	-	superfamily	8.7828e-50	171.72
Q#2 - >Medtr1g104650 Org_Mtruncatula peptide: Medtr1g104650.3 (1 of 1) PTHR11771:SF53 - LINOLEATE 9S-LIPOXYGENASE 5, CHLOROPLASTIC (PAC:31097132)	smart00308	LH2	-	cl00011	specific	2.16477e-25	101.179
Q#2 - >Medtr1g104650 Org_Mtruncatula peptide: Medtr1g104650.3 (1 of 1) PTHR11771:SF53 - LINOLEATE 9S-LIPOXYGENASE 5, CHLOROPLASTIC (PAC:31097132)	pfam01477	PLAT	-	cl00011	non-specific	1.10724e-19	85.1757
Q#2 - >Medtr1g104650 Org_Mtruncatula peptide: Medtr1g104650.3 (1 of 1) PTHR11771:SF53 - LINOLEATE 9S-LIPOXYGENASE 5, CHLOROPLASTIC (PAC:31097132)	cd00113	PLAT	N	cl00011	non-specific	0.000393158	40.7853
Q#3 - >Medtr2g099560 Org_Mtruncatula peptide: Medtr2g099560.1 (1 of 22) K15718 - linoleate 9S-lipoxygenase (LOX1_5) (PAC:31064948)	PLN02337	PLN02337	-	cl33468	specific	0	1466.44
Q#3 - >Medtr2g099560 Org_Mtruncatula peptide: Medtr2g099560.1 (1 of 22) K15718 - linoleate 9S-lipoxygenase (LOX1_5) (PAC:31064948)	cl33468	PLN02337 superfamily	-	-	superfamily	0	1466.44
Q#3 - >Medtr2g099560 Org_Mtruncatula peptide: Medtr2g099560.1 (1 of 22) K15718 - linoleate 9S-lipoxygenase (LOX1_5) (PAC:31064948)	pfam00305	Lipoxygenase	-	cl37981	specific	0	1294.76
Q#3 - >Medtr2g099560 Org_Mtruncatula peptide: Medtr2g099560.1 (1 of 22) K15718 - linoleate 9S-lipoxygenase (LOX1_5) (PAC:31064948)	cl37981	Lipoxygenase superfamily	-	-	superfamily	0	1294.76
Q#3 - >Medtr2g099560 Org_Mtruncatula peptide: Medtr2g099560.1 (1 of 22) K15718 - linoleate 9S-lipoxygenase (LOX1_5) (PAC:31064948)	PLN02264	PLN02264	-	cl33445	non-specific	0	833.428
Q#3 - >Medtr2g099560 Org_Mtruncatula peptide: Medtr2g099560.1 (1 of 22) K15718 - linoleate 9S-lipoxygenase (LOX1_5) (PAC:31064948)	cl33445	PLN02264 superfamily	-	-	superfamily	0	833.428
Q#3 - >Medtr2g099560 Org_Mtruncatula peptide: Medtr2g099560.1 (1 of 22) K15718 - linoleate 9S-lipoxygenase (LOX1_5) (PAC:31064948)	PLN02305	PLN02305	-	cl33458	non-specific	0	780.638
Q#3 - >Medtr2g099560 Org_Mtruncatula peptide: Medtr2g099560.1 (1 of 22) K15718 - linoleate 9S-lipoxygenase (LOX1_5) (PAC:31064948)	cl33458	PLN02305 superfamily	-	-	superfamily	0	780.638
Q#3 - >Medtr2g099560 Org_Mtruncatula peptide: Medtr2g099560.1 (1 of 22) K15718 - linoleate 9S-lipoxygenase (LOX1_5) (PAC:31064948)	cd01751	PLAT_LH2	-	cl00011	specific	2.10027e-51	176.343
Q#3 - >Medtr2g099560 Org_Mtruncatula peptide: Medtr2g099560.1 (1 of 22) K15718 - linoleate 9S-lipoxygenase (LOX1_5) (PAC:31064948)	cl00011	PLAT superfamily	-	-	superfamily	2.10027e-51	176.343
Q#3 - >Medtr2g099560 Org_Mtruncatula peptide: Medtr2g099560.1 (1 of 22) K15718 - linoleate 9S-lipoxygenase (LOX1_5) (PAC:31064948)	smart00308	LH2	-	cl00011	specific	3.83572e-25	100.408
Q#3 - >Medtr2g099560 Org_Mtruncatula peptide: Medtr2g099560.1 (1 of 22) K15718 - linoleate 9S-lipoxygenase (LOX1_5) (PAC:31064948)	pfam01477	PLAT	-	cl00011	non-specific	1.10324e-16	76.7013
Q#3 - >Medtr2g099560 Org_Mtruncatula peptide: Medtr2g099560.1 (1 of 22) K15718 - linoleate 9S-lipoxygenase (LOX1_5) (PAC:31064948)	cd00113	PLAT	-	cl00011	non-specific	7.7569e-11	60.0453
Q#4 - >Medtr2g099570 Org_Mtruncatula peptide: Medtr2g099570.1 (1 of 22) K15718 - linoleate 9S-lipoxygenase (LOX1_5) (PAC:31067695)	PLN02337	PLN02337	-	cl33468	specific	0	1469.91
Q#4 - >Medtr2g099570 Org_Mtruncatula peptide: Medtr2g099570.1 (1 of 22) K15718 - linoleate 9S-lipoxygenase (LOX1_5) (PAC:31067695)	cl33468	PLN02337 superfamily	-	-	superfamily	0	1469.91
Q#4 - >Medtr2g099570 Org_Mtruncatula peptide: Medtr2g099570.1 (1 of 22) K15718 - linoleate 9S-lipoxygenase (LOX1_5) (PAC:31067695)	pfam00305	Lipoxygenase	-	cl37981	specific	0	1307.09
Q#4 - >Medtr2g099570 Org_Mtruncatula peptide: Medtr2g099570.1 (1 of 22) K15718 - linoleate 9S-lipoxygenase (LOX1_5) (PAC:31067695)	cl37981	Lipoxygenase superfamily	-	-	superfamily	0	1307.09
Q#4 - >Medtr2g099570 Org_Mtruncatula peptide: Medtr2g099570.1 (1 of 22) K15718 - linoleate 9S-lipoxygenase (LOX1_5) (PAC:31067695)	PLN02264	PLN02264	-	cl33445	non-specific	0	819.561
Q#4 - >Medtr2g099570 Org_Mtruncatula peptide: Medtr2g099570.1 (1 of 22) K15718 - linoleate 9S-lipoxygenase (LOX1_5) (PAC:31067695)	cl33445	PLN02264 superfamily	-	-	superfamily	0	819.561
Q#4 - >Medtr2g099570 Org_Mtruncatula peptide: Medtr2g099570.1 (1 of 22) K15718 - linoleate 9S-lipoxygenase (LOX1_5) (PAC:31067695)	PLN02305	PLN02305	-	cl33458	non-specific	0	797.972
Q#4 - >Medtr2g099570 Org_Mtruncatula peptide: Medtr2g099570.1 (1 of 22) K15718 - linoleate 9S-lipoxygenase (LOX1_5) (PAC:31067695)	cl33458	PLN02305 superfamily	-	-	superfamily	0	797.972
Q#4 - >Medtr2g099570 Org_Mtruncatula peptide: Medtr2g099570.1 (1 of 22) K15718 - linoleate 9S-lipoxygenase (LOX1_5) (PAC:31067695)	cd01751	PLAT_LH2	-	cl00011	specific	6.33372e-54	183.276
Q#4 - >Medtr2g099570 Org_Mtruncatula peptide: Medtr2g099570.1 (1 of 22) K15718 - linoleate 9S-lipoxygenase (LOX1_5) (PAC:31067695)	cl00011	PLAT superfamily	-	-	superfamily	6.33372e-54	183.276
Q#4 - >Medtr2g099570 Org_Mtruncatula peptide: Medtr2g099570.1 (1 of 22) K15718 - linoleate 9S-lipoxygenase (LOX1_5) (PAC:31067695)	smart00308	LH2	-	cl00011	specific	1.1041e-26	104.646
Q#4 - >Medtr2g099570 Org_Mtruncatula peptide: Medtr2g099570.1 (1 of 22) K15718 - linoleate 9S-lipoxygenase (LOX1_5) (PAC:31067695)	pfam01477	PLAT	-	cl00011	non-specific	2.51899e-19	84.0201
Q#4 - >Medtr2g099570 Org_Mtruncatula peptide: Medtr2g099570.1 (1 of 22) K15718 - linoleate 9S-lipoxygenase (LOX1_5) (PAC:31067695)	cd00113	PLAT	-	cl00011	non-specific	4.75366e-10	57.7341
Q#5 - >Medtr3g079420 Org_Mtruncatula peptide: Medtr3g079420.1 (1 of 8) K00454 - lipoxygenase (LOX2S) (PAC:31056287)	pfam00305	Lipoxygenase	-	cl37981	specific	0	1186.14
Q#5 - >Medtr3g079420 Org_Mtruncatula peptide: Medtr3g079420.1 (1 of 8) K00454 - lipoxygenase (LOX2S) (PAC:31056287)	cl37981	Lipoxygenase superfamily	-	-	superfamily	0	1186.14
Q#5 - >Medtr3g079420 Org_Mtruncatula peptide: Medtr3g079420.1 (1 of 8) K00454 - lipoxygenase (LOX2S) (PAC:31056287)	PLN02305	PLN02305	-	cl33458	non-specific	0	871.545
Q#5 - >Medtr3g079420 Org_Mtruncatula peptide: Medtr3g079420.1 (1 of 8) K00454 - lipoxygenase (LOX2S) (PAC:31056287)	cl33458	PLN02305 superfamily	-	-	superfamily	0	871.545
Q#5 - >Medtr3g079420 Org_Mtruncatula peptide: Medtr3g079420.1 (1 of 8) K00454 - lipoxygenase (LOX2S) (PAC:31056287)	PLN02264	PLN02264	-	cl33445	non-specific	0	859.622
Q#5 - >Medtr3g079420 Org_Mtruncatula peptide: Medtr3g079420.1 (1 of 8) K00454 - lipoxygenase (LOX2S) (PAC:31056287)	cl33445	PLN02264 superfamily	-	-	superfamily	0	859.622
Q#5 - >Medtr3g079420 Org_Mtruncatula peptide: Medtr3g079420.1 (1 of 8) K00454 - lipoxygenase (LOX2S) (PAC:31056287)	PLN02337	PLN02337	-	cl33468	non-specific	0	856.288
Q#5 - >Medtr3g079420 Org_Mtruncatula peptide: Medtr3g079420.1 (1 of 8) K00454 - lipoxygenase (LOX2S) (PAC:31056287)	cl33468	PLN02337 superfamily	-	-	superfamily	0	856.288
Q#5 - >Medtr3g079420 Org_Mtruncatula peptide: Medtr3g079420.1 (1 of 8) K00454 - lipoxygenase (LOX2S) (PAC:31056287)	cd01751	PLAT_LH2	-	cl00011	non-specific	7.8105e-35	129.348
Q#5 - >Medtr3g079420 Org_Mtruncatula peptide: Medtr3g079420.1 (1 of 8) K00454 - lipoxygenase (LOX2S) (PAC:31056287)	cl00011	PLAT superfamily	-	-	superfamily	7.8105e-35	129.348
Q#5 - >Medtr3g079420 Org_Mtruncatula peptide: Medtr3g079420.1 (1 of 8) K00454 - lipoxygenase (LOX2S) (PAC:31056287)	smart00308	LH2	-	cl00011	non-specific	1.41319e-11	61.8885
Q#5 - >Medtr3g079420 Org_Mtruncatula peptide: Medtr3g079420.1 (1 of 8) K00454 - lipoxygenase (LOX2S) (PAC:31056287)	pfam01477	PLAT	N	cl00011	non-specific	3.63005e-06	46.6557
Q#6 - >Medtr3g079450 Org_Mtruncatula peptide: Medtr3g079450.1 (1 of 8) K00454 - lipoxygenase (LOX2S) (PAC:31056120)	pfam00305	Lipoxygenase	-	cl37981	specific	0	1240.45
Q#6 - >Medtr3g079450 Org_Mtruncatula peptide: Medtr3g079450.1 (1 of 8) K00454 - lipoxygenase (LOX2S) (PAC:31056120)	cl37981	Lipoxygenase superfamily	-	-	superfamily	0	1240.45
Q#6 - >Medtr3g079450 Org_Mtruncatula peptide: Medtr3g079450.1 (1 of 8) K00454 - lipoxygenase (LOX2S) (PAC:31056120)	PLN02305	PLN02305	-	cl33458	non-specific	0	921.621
Q#6 - >Medtr3g079450 Org_Mtruncatula peptide: Medtr3g079450.1 (1 of 8) K00454 - lipoxygenase (LOX2S) (PAC:31056120)	cl33458	PLN02305 superfamily	-	-	superfamily	0	921.621
Q#6 - >Medtr3g079450 Org_Mtruncatula peptide: Medtr3g079450.1 (1 of 8) K00454 - lipoxygenase (LOX2S) (PAC:31056120)	PLN02264	PLN02264	-	cl33445	non-specific	0	916.631
Q#6 - >Medtr3g079450 Org_Mtruncatula peptide: Medtr3g079450.1 (1 of 8) K00454 - lipoxygenase (LOX2S) (PAC:31056120)	cl33445	PLN02264 superfamily	-	-	superfamily	0	916.631
Q#6 - >Medtr3g079450 Org_Mtruncatula peptide: Medtr3g079450.1 (1 of 8) K00454 - lipoxygenase (LOX2S) (PAC:31056120)	PLN02337	PLN02337	-	cl33468	non-specific	0	908.29
Q#6 - >Medtr3g079450 Org_Mtruncatula peptide: Medtr3g079450.1 (1 of 8) K00454 - lipoxygenase (LOX2S) (PAC:31056120)	cl33468	PLN02337 superfamily	-	-	superfamily	0	908.29
Q#6 - >Medtr3g079450 Org_Mtruncatula peptide: Medtr3g079450.1 (1 of 8) K00454 - lipoxygenase (LOX2S) (PAC:31056120)	cd01751	PLAT_LH2	-	cl00011	specific	1.86412e-40	145.527
Q#6 - >Medtr3g079450 Org_Mtruncatula peptide: Medtr3g079450.1 (1 of 8) K00454 - lipoxygenase (LOX2S) (PAC:31056120)	cl00011	PLAT superfamily	-	-	superfamily	1.86412e-40	145.527
Q#6 - >Medtr3g079450 Org_Mtruncatula peptide: Medtr3g079450.1 (1 of 8) K00454 - lipoxygenase (LOX2S) (PAC:31056120)	smart00308	LH2	-	cl00011	non-specific	1.10028e-16	76.1409
Q#6 - >Medtr3g079450 Org_Mtruncatula peptide: Medtr3g079450.1 (1 of 8) K00454 - lipoxygenase (LOX2S) (PAC:31056120)	pfam01477	PLAT	N	cl00011	specific	1.79676e-09	56.2857
Q#7 - >Medtr3g081130 Org_Mtruncatula peptide: Medtr3g081130.1 (1 of 1) 1.13.11.12//1.13.11.58 - Linoleate 13S-lipoxygenase / Lipoxidase // Linoleate 9S-lipoxygenase / Linoleate 9-lipoxygenase (PAC:31054121)	PLN02337	PLN02337	-	cl33468	non-specific	0	1362.05
Q#7 - >Medtr3g081130 Org_Mtruncatula peptide: Medtr3g081130.1 (1 of 1) 1.13.11.12//1.13.11.58 - Linoleate 13S-lipoxygenase / Lipoxidase // Linoleate 9S-lipoxygenase / Linoleate 9-lipoxygenase (PAC:31054121)	cl33468	PLN02337 superfamily	-	-	superfamily	0	1362.05
Q#7 - >Medtr3g081130 Org_Mtruncatula peptide: Medtr3g081130.1 (1 of 1) 1.13.11.12//1.13.11.58 - Linoleate 13S-lipoxygenase / Lipoxidase // Linoleate 9S-lipoxygenase / Linoleate 9-lipoxygenase (PAC:31054121)	pfam00305	Lipoxygenase	-	cl37981	specific	0	1231.59
Q#7 - >Medtr3g081130 Org_Mtruncatula peptide: Medtr3g081130.1 (1 of 1) 1.13.11.12//1.13.11.58 - Linoleate 13S-lipoxygenase / Lipoxidase // Linoleate 9S-lipoxygenase / Linoleate 9-lipoxygenase (PAC:31054121)	cl37981	Lipoxygenase superfamily	-	-	superfamily	0	1231.59
Q#7 - >Medtr3g081130 Org_Mtruncatula peptide: Medtr3g081130.1 (1 of 1) 1.13.11.12//1.13.11.58 - Linoleate 13S-lipoxygenase / Lipoxidase // Linoleate 9S-lipoxygenase / Linoleate 9-lipoxygenase (PAC:31054121)	PLN02264	PLN02264	-	cl33445	non-specific	0	792.982
Q#7 - >Medtr3g081130 Org_Mtruncatula peptide: Medtr3g081130.1 (1 of 1) 1.13.11.12//1.13.11.58 - Linoleate 13S-lipoxygenase / Lipoxidase // Linoleate 9S-lipoxygenase / Linoleate 9-lipoxygenase (PAC:31054121)	cl33445	PLN02264 superfamily	-	-	superfamily	0	792.982
Q#7 - >Medtr3g081130 Org_Mtruncatula peptide: Medtr3g081130.1 (1 of 1) 1.13.11.12//1.13.11.58 - Linoleate 13S-lipoxygenase / Lipoxidase // Linoleate 9S-lipoxygenase / Linoleate 9-lipoxygenase (PAC:31054121)	PLN02305	PLN02305	-	cl33458	non-specific	0	737.496
Q#7 - >Medtr3g081130 Org_Mtruncatula peptide: Medtr3g081130.1 (1 of 1) 1.13.11.12//1.13.11.58 - Linoleate 13S-lipoxygenase / Lipoxidase // Linoleate 9S-lipoxygenase / Linoleate 9-lipoxygenase (PAC:31054121)	cl33458	PLN02305 superfamily	-	-	superfamily	0	737.496
Q#7 - >Medtr3g081130 Org_Mtruncatula peptide: Medtr3g081130.1 (1 of 1) 1.13.11.12//1.13.11.58 - Linoleate 13S-lipoxygenase / Lipoxidase // Linoleate 9S-lipoxygenase / Linoleate 9-lipoxygenase (PAC:31054121)	cd01751	PLAT_LH2	-	cl00011	specific	9.50337e-41	146.297
Q#7 - >Medtr3g081130 Org_Mtruncatula peptide: Medtr3g081130.1 (1 of 1) 1.13.11.12//1.13.11.58 - Linoleate 13S-lipoxygenase / Lipoxidase // Linoleate 9S-lipoxygenase / Linoleate 9-lipoxygenase (PAC:31054121)	cl00011	PLAT superfamily	-	-	superfamily	9.50337e-41	146.297
Q#7 - >Medtr3g081130 Org_Mtruncatula peptide: Medtr3g081130.1 (1 of 1) 1.13.11.12//1.13.11.58 - Linoleate 13S-lipoxygenase / Lipoxidase // Linoleate 9S-lipoxygenase / Linoleate 9-lipoxygenase (PAC:31054121)	smart00308	LH2	-	cl00011	specific	1.02677e-23	96.1713
Q#7 - >Medtr3g081130 Org_Mtruncatula peptide: Medtr3g081130.1 (1 of 1) 1.13.11.12//1.13.11.58 - Linoleate 13S-lipoxygenase / Lipoxidase // Linoleate 9S-lipoxygenase / Linoleate 9-lipoxygenase (PAC:31054121)	pfam01477	PLAT	N	cl00011	non-specific	6.28493e-13	65.9157
Q#7 - >Medtr3g081130 Org_Mtruncatula peptide: Medtr3g081130.1 (1 of 1) 1.13.11.12//1.13.11.58 - Linoleate 13S-lipoxygenase / Lipoxidase // Linoleate 9S-lipoxygenase / Linoleate 9-lipoxygenase (PAC:31054121)	cd00113	PLAT	N	cl00011	non-specific	4.45097e-06	46.1781
Q#8 - >Medtr3g107560 Org_Mtruncatula peptide: Medtr3g107560.1 (1 of 22) K15718 - linoleate 9S-lipoxygenase (LOX1_5) (PAC:31053855)	PLN02337	PLN02337	N	cl33468	non-specific	5.11362e-49	169.092
Q#8 - >Medtr3g107560 Org_Mtruncatula peptide: Medtr3g107560.1 (1 of 22) K15718 - linoleate 9S-lipoxygenase (LOX1_5) (PAC:31053855)	cl33468	PLN02337 superfamily	N	-	superfamily	5.11362e-49	169.092
Q#8 - >Medtr3g107560 Org_Mtruncatula peptide: Medtr3g107560.1 (1 of 22) K15718 - linoleate 9S-lipoxygenase (LOX1_5) (PAC:31053855)	pfam00305	Lipoxygenase	N	cl37981	non-specific	1.62385e-40	144.172
Q#8 - >Medtr3g107560 Org_Mtruncatula peptide: Medtr3g107560.1 (1 of 22) K15718 - linoleate 9S-lipoxygenase (LOX1_5) (PAC:31053855)	cl37981	Lipoxygenase superfamily	N	-	superfamily	1.62385e-40	144.172
Q#8 - >Medtr3g107560 Org_Mtruncatula peptide: Medtr3g107560.1 (1 of 22) K15718 - linoleate 9S-lipoxygenase (LOX1_5) (PAC:31053855)	PLN02305	PLN02305	N	cl33458	non-specific	1.51714e-17	79.1899
Q#8 - >Medtr3g107560 Org_Mtruncatula peptide: Medtr3g107560.1 (1 of 22) K15718 - linoleate 9S-lipoxygenase (LOX1_5) (PAC:31053855)	cl33458	PLN02305 superfamily	N	-	superfamily	1.51714e-17	79.1899
Q#8 - >Medtr3g107560 Org_Mtruncatula peptide: Medtr3g107560.1 (1 of 22) K15718 - linoleate 9S-lipoxygenase (LOX1_5) (PAC:31053855)	PLN02264	PLN02264	N	cl33445	non-specific	9.33748e-09	53.7841
Q#8 - >Medtr3g107560 Org_Mtruncatula peptide: Medtr3g107560.1 (1 of 22) K15718 - linoleate 9S-lipoxygenase (LOX1_5) (PAC:31053855)	cl33445	PLN02264 superfamily	N	-	superfamily	9.33748e-09	53.7841
Q#9 - >Medtr3g479460 Org_Mtruncatula peptide: Medtr3g479460.1 (1 of 8) K00454 - lipoxygenase (LOX2S) (PAC:31053318)	pfam00305	Lipoxygenase	-	cl37981	specific	0	1275.12
Q#9 - >Medtr3g479460 Org_Mtruncatula peptide: Medtr3g479460.1 (1 of 8) K00454 - lipoxygenase (LOX2S) (PAC:31053318)	cl37981	Lipoxygenase superfamily	-	-	superfamily	0	1275.12
Q#9 - >Medtr3g479460 Org_Mtruncatula peptide: Medtr3g479460.1 (1 of 8) K00454 - lipoxygenase (LOX2S) (PAC:31053318)	PLN02305	PLN02305	-	cl33458	non-specific	0	942.422
Q#9 - >Medtr3g479460 Org_Mtruncatula peptide: Medtr3g479460.1 (1 of 8) K00454 - lipoxygenase (LOX2S) (PAC:31053318)	cl33458	PLN02305 superfamily	-	-	superfamily	0	942.422
Q#9 - >Medtr3g479460 Org_Mtruncatula peptide: Medtr3g479460.1 (1 of 8) K00454 - lipoxygenase (LOX2S) (PAC:31053318)	PLN02337	PLN02337	-	cl33468	non-specific	0	921.772
Q#9 - >Medtr3g479460 Org_Mtruncatula peptide: Medtr3g479460.1 (1 of 8) K00454 - lipoxygenase (LOX2S) (PAC:31053318)	cl33468	PLN02337 superfamily	-	-	superfamily	0	921.772
Q#9 - >Medtr3g479460 Org_Mtruncatula peptide: Medtr3g479460.1 (1 of 8) K00454 - lipoxygenase (LOX2S) (PAC:31053318)	PLN02264	PLN02264	-	cl33445	non-specific	0	915.09
Q#9 - >Medtr3g479460 Org_Mtruncatula peptide: Medtr3g479460.1 (1 of 8) K00454 - lipoxygenase (LOX2S) (PAC:31053318)	cl33445	PLN02264 superfamily	-	-	superfamily	0	915.09
Q#9 - >Medtr3g479460 Org_Mtruncatula peptide: Medtr3g479460.1 (1 of 8) K00454 - lipoxygenase (LOX2S) (PAC:31053318)	cd01751	PLAT_LH2	-	cl00011	specific	2.25728e-42	150.92
Q#9 - >Medtr3g479460 Org_Mtruncatula peptide: Medtr3g479460.1 (1 of 8) K00454 - lipoxygenase (LOX2S) (PAC:31053318)	cl00011	PLAT superfamily	-	-	superfamily	2.25728e-42	150.92
Q#9 - >Medtr3g479460 Org_Mtruncatula peptide: Medtr3g479460.1 (1 of 8) K00454 - lipoxygenase (LOX2S) (PAC:31053318)	smart00308	LH2	-	cl00011	non-specific	1.09091e-16	76.5261
Q#9 - >Medtr3g479460 Org_Mtruncatula peptide: Medtr3g479460.1 (1 of 8) K00454 - lipoxygenase (LOX2S) (PAC:31053318)	pfam01477	PLAT	N	cl00011	specific	3.481e-09	55.1301
Q#10 - >Medtr4g066170 Org_Mtruncatula peptide: Medtr4g066170.1 (1 of 8) K00454 - lipoxygenase (LOX2S) (PAC:31109295)	pfam00305	Lipoxygenase	-	cl37981	specific	0	1288.21
Q#10 - >Medtr4g066170 Org_Mtruncatula peptide: Medtr4g066170.1 (1 of 8) K00454 - lipoxygenase (LOX2S) (PAC:31109295)	cl37981	Lipoxygenase superfamily	-	-	superfamily	0	1288.21
Q#10 - >Medtr4g066170 Org_Mtruncatula peptide: Medtr4g066170.1 (1 of 8) K00454 - lipoxygenase (LOX2S) (PAC:31109295)	PLN02305	PLN02305	-	cl33458	non-specific	0	971.697
Q#10 - >Medtr4g066170 Org_Mtruncatula peptide: Medtr4g066170.1 (1 of 8) K00454 - lipoxygenase (LOX2S) (PAC:31109295)	cl33458	PLN02305 superfamily	-	-	superfamily	0	971.697
Q#10 - >Medtr4g066170 Org_Mtruncatula peptide: Medtr4g066170.1 (1 of 8) K00454 - lipoxygenase (LOX2S) (PAC:31109295)	PLN02264	PLN02264	-	cl33445	non-specific	0	959.774
Q#10 - >Medtr4g066170 Org_Mtruncatula peptide: Medtr4g066170.1 (1 of 8) K00454 - lipoxygenase (LOX2S) (PAC:31109295)	cl33445	PLN02264 superfamily	-	-	superfamily	0	959.774
Q#10 - >Medtr4g066170 Org_Mtruncatula peptide: Medtr4g066170.1 (1 of 8) K00454 - lipoxygenase (LOX2S) (PAC:31109295)	PLN02337	PLN02337	-	cl33468	non-specific	0	905.208
Q#10 - >Medtr4g066170 Org_Mtruncatula peptide: Medtr4g066170.1 (1 of 8) K00454 - lipoxygenase (LOX2S) (PAC:31109295)	cl33468	PLN02337 superfamily	-	-	superfamily	0	905.208
Q#10 - >Medtr4g066170 Org_Mtruncatula peptide: Medtr4g066170.1 (1 of 8) K00454 - lipoxygenase (LOX2S) (PAC:31109295)	cd01751	PLAT_LH2	-	cl00011	specific	1.15625e-54	185.587
Q#10 - >Medtr4g066170 Org_Mtruncatula peptide: Medtr4g066170.1 (1 of 8) K00454 - lipoxygenase (LOX2S) (PAC:31109295)	cl00011	PLAT superfamily	-	-	superfamily	1.15625e-54	185.587
Q#10 - >Medtr4g066170 Org_Mtruncatula peptide: Medtr4g066170.1 (1 of 8) K00454 - lipoxygenase (LOX2S) (PAC:31109295)	smart00308	LH2	-	cl00011	non-specific	1.07181e-17	79.2225
Q#10 - >Medtr4g066170 Org_Mtruncatula peptide: Medtr4g066170.1 (1 of 8) K00454 - lipoxygenase (LOX2S) (PAC:31109295)	pfam01477	PLAT	N	cl00011	specific	3.32075e-08	52.4337
Q#11 - >Medtr4g088810 Org_Mtruncatula peptide: Medtr4g088810.1 (1 of 2) PTHR11771//PTHR11771:SF56 - LIPOXYGENASE // SUBFAMILY NOT NAMED (PAC:31115015)	PLN02264	PLN02264	-	cl33445	non-specific	0	1140.05
Q#11 - >Medtr4g088810 Org_Mtruncatula peptide: Medtr4g088810.1 (1 of 2) PTHR11771//PTHR11771:SF56 - LIPOXYGENASE // SUBFAMILY NOT NAMED (PAC:31115015)	cl33445	PLN02264 superfamily	-	-	superfamily	0	1140.05
Q#11 - >Medtr4g088810 Org_Mtruncatula peptide: Medtr4g088810.1 (1 of 2) PTHR11771//PTHR11771:SF56 - LIPOXYGENASE // SUBFAMILY NOT NAMED (PAC:31115015)	pfam00305	Lipoxygenase	-	cl37981	specific	0	1112.56
Q#11 - >Medtr4g088810 Org_Mtruncatula peptide: Medtr4g088810.1 (1 of 2) PTHR11771//PTHR11771:SF56 - LIPOXYGENASE // SUBFAMILY NOT NAMED (PAC:31115015)	cl37981	Lipoxygenase superfamily	-	-	superfamily	0	1112.56
Q#11 - >Medtr4g088810 Org_Mtruncatula peptide: Medtr4g088810.1 (1 of 2) PTHR11771//PTHR11771:SF56 - LIPOXYGENASE // SUBFAMILY NOT NAMED (PAC:31115015)	PLN02305	PLN02305	-	cl33458	non-specific	0	915.073
Q#11 - >Medtr4g088810 Org_Mtruncatula peptide: Medtr4g088810.1 (1 of 2) PTHR11771//PTHR11771:SF56 - LIPOXYGENASE // SUBFAMILY NOT NAMED (PAC:31115015)	cl33458	PLN02305 superfamily	-	-	superfamily	0	915.073
Q#11 - >Medtr4g088810 Org_Mtruncatula peptide: Medtr4g088810.1 (1 of 2) PTHR11771//PTHR11771:SF56 - LIPOXYGENASE // SUBFAMILY NOT NAMED (PAC:31115015)	PLN02337	PLN02337	-	cl33468	non-specific	0	824.316
Q#11 - >Medtr4g088810 Org_Mtruncatula peptide: Medtr4g088810.1 (1 of 2) PTHR11771//PTHR11771:SF56 - LIPOXYGENASE // SUBFAMILY NOT NAMED (PAC:31115015)	cl33468	PLN02337 superfamily	-	-	superfamily	0	824.316
Q#11 - >Medtr4g088810 Org_Mtruncatula peptide: Medtr4g088810.1 (1 of 2) PTHR11771//PTHR11771:SF56 - LIPOXYGENASE // SUBFAMILY NOT NAMED (PAC:31115015)	cd01751	PLAT_LH2	N	cl00011	non-specific	1.84103e-29	113.94
Q#11 - >Medtr4g088810 Org_Mtruncatula peptide: Medtr4g088810.1 (1 of 2) PTHR11771//PTHR11771:SF56 - LIPOXYGENASE // SUBFAMILY NOT NAMED (PAC:31115015)	cl00011	PLAT superfamily	N	-	superfamily	1.84103e-29	113.94
Q#11 - >Medtr4g088810 Org_Mtruncatula peptide: Medtr4g088810.1 (1 of 2) PTHR11771//PTHR11771:SF56 - LIPOXYGENASE // SUBFAMILY NOT NAMED (PAC:31115015)	smart00308	LH2	-	cl00011	non-specific	8.52439e-11	59.5773
Q#11 - >Medtr4g088810 Org_Mtruncatula peptide: Medtr4g088810.1 (1 of 2) PTHR11771//PTHR11771:SF56 - LIPOXYGENASE // SUBFAMILY NOT NAMED (PAC:31115015)	pfam01477	PLAT	-	cl00011	non-specific	2.56433e-07	50.1225
Q#12 - >Medtr5g024020 Org_Mtruncatula peptide: Medtr5g024020.1 (1 of 22) K15718 - linoleate 9S-lipoxygenase (LOX1_5) (PAC:31085005)	PLN02337	PLN02337	-	cl33468	non-specific	0	1405.58
Q#12 - >Medtr5g024020 Org_Mtruncatula peptide: Medtr5g024020.1 (1 of 22) K15718 - linoleate 9S-lipoxygenase (LOX1_5) (PAC:31085005)	cl33468	PLN02337 superfamily	-	-	superfamily	0	1405.58
Q#12 - >Medtr5g024020 Org_Mtruncatula peptide: Medtr5g024020.1 (1 of 22) K15718 - linoleate 9S-lipoxygenase (LOX1_5) (PAC:31085005)	pfam00305	Lipoxygenase	-	cl37981	specific	0	1290.91
Q#12 - >Medtr5g024020 Org_Mtruncatula peptide: Medtr5g024020.1 (1 of 22) K15718 - linoleate 9S-lipoxygenase (LOX1_5) (PAC:31085005)	cl37981	Lipoxygenase superfamily	-	-	superfamily	0	1290.91
Q#12 - >Medtr5g024020 Org_Mtruncatula peptide: Medtr5g024020.1 (1 of 22) K15718 - linoleate 9S-lipoxygenase (LOX1_5) (PAC:31085005)	PLN02264	PLN02264	-	cl33445	non-specific	0	818.02
Q#12 - >Medtr5g024020 Org_Mtruncatula peptide: Medtr5g024020.1 (1 of 22) K15718 - linoleate 9S-lipoxygenase (LOX1_5) (PAC:31085005)	cl33445	PLN02264 superfamily	-	-	superfamily	0	818.02
Q#12 - >Medtr5g024020 Org_Mtruncatula peptide: Medtr5g024020.1 (1 of 22) K15718 - linoleate 9S-lipoxygenase (LOX1_5) (PAC:31085005)	PLN02305	PLN02305	-	cl33458	non-specific	0	772.549
Q#12 - >Medtr5g024020 Org_Mtruncatula peptide: Medtr5g024020.1 (1 of 22) K15718 - linoleate 9S-lipoxygenase (LOX1_5) (PAC:31085005)	cl33458	PLN02305 superfamily	-	-	superfamily	0	772.549
Q#12 - >Medtr5g024020 Org_Mtruncatula peptide: Medtr5g024020.1 (1 of 22) K15718 - linoleate 9S-lipoxygenase (LOX1_5) (PAC:31085005)	cd01751	PLAT_LH2	-	cl00011	specific	3.79858e-41	147.453
Q#12 - >Medtr5g024020 Org_Mtruncatula peptide: Medtr5g024020.1 (1 of 22) K15718 - linoleate 9S-lipoxygenase (LOX1_5) (PAC:31085005)	cl00011	PLAT superfamily	-	-	superfamily	3.79858e-41	147.453
Q#12 - >Medtr5g024020 Org_Mtruncatula peptide: Medtr5g024020.1 (1 of 22) K15718 - linoleate 9S-lipoxygenase (LOX1_5) (PAC:31085005)	smart00308	LH2	-	cl00011	specific	6.21023e-27	105.416
Q#12 - >Medtr5g024020 Org_Mtruncatula peptide: Medtr5g024020.1 (1 of 22) K15718 - linoleate 9S-lipoxygenase (LOX1_5) (PAC:31085005)	pfam01477	PLAT	-	cl00011	non-specific	3.45411e-16	75.1605
Q#12 - >Medtr5g024020 Org_Mtruncatula peptide: Medtr5g024020.1 (1 of 22) K15718 - linoleate 9S-lipoxygenase (LOX1_5) (PAC:31085005)	cd00113	PLAT	-	cl00011	non-specific	2.41617e-08	52.7265
Q#13 - >Medtr7g113410 Org_Mtruncatula peptide: Medtr7g113410.1 (1 of 22) K15718 - linoleate 9S-lipoxygenase (LOX1_5) (PAC:31081986)	PLN02337	PLN02337	-	cl33468	specific	0	1672.91
Q#13 - >Medtr7g113410 Org_Mtruncatula peptide: Medtr7g113410.1 (1 of 22) K15718 - linoleate 9S-lipoxygenase (LOX1_5) (PAC:31081986)	cl33468	PLN02337 superfamily	-	-	superfamily	0	1672.91
Q#13 - >Medtr7g113410 Org_Mtruncatula peptide: Medtr7g113410.1 (1 of 22) K15718 - linoleate 9S-lipoxygenase (LOX1_5) (PAC:31081986)	pfam00305	Lipoxygenase	-	cl37981	specific	0	1314.02
Q#13 - >Medtr7g113410 Org_Mtruncatula peptide: Medtr7g113410.1 (1 of 22) K15718 - linoleate 9S-lipoxygenase (LOX1_5) (PAC:31081986)	cl37981	Lipoxygenase superfamily	-	-	superfamily	0	1314.02
Q#13 - >Medtr7g113410 Org_Mtruncatula peptide: Medtr7g113410.1 (1 of 22) K15718 - linoleate 9S-lipoxygenase (LOX1_5) (PAC:31081986)	PLN02264	PLN02264	-	cl33445	non-specific	0	796.834
Q#13 - >Medtr7g113410 Org_Mtruncatula peptide: Medtr7g113410.1 (1 of 22) K15718 - linoleate 9S-lipoxygenase (LOX1_5) (PAC:31081986)	cl33445	PLN02264 superfamily	-	-	superfamily	0	796.834
Q#13 - >Medtr7g113410 Org_Mtruncatula peptide: Medtr7g113410.1 (1 of 22) K15718 - linoleate 9S-lipoxygenase (LOX1_5) (PAC:31081986)	PLN02305	PLN02305	-	cl33458	non-specific	0	777.942
Q#13 - >Medtr7g113410 Org_Mtruncatula peptide: Medtr7g113410.1 (1 of 22) K15718 - linoleate 9S-lipoxygenase (LOX1_5) (PAC:31081986)	cl33458	PLN02305 superfamily	-	-	superfamily	0	777.942
Q#13 - >Medtr7g113410 Org_Mtruncatula peptide: Medtr7g113410.1 (1 of 22) K15718 - linoleate 9S-lipoxygenase (LOX1_5) (PAC:31081986)	cd01751	PLAT_LH2	-	cl00011	specific	8.44595e-45	157.468
Q#13 - >Medtr7g113410 Org_Mtruncatula peptide: Medtr7g113410.1 (1 of 22) K15718 - linoleate 9S-lipoxygenase (LOX1_5) (PAC:31081986)	cl00011	PLAT superfamily	-	-	superfamily	8.44595e-45	157.468
Q#13 - >Medtr7g113410 Org_Mtruncatula peptide: Medtr7g113410.1 (1 of 22) K15718 - linoleate 9S-lipoxygenase (LOX1_5) (PAC:31081986)	smart00308	LH2	-	cl00011	specific	6.26474e-23	94.2453
Q#13 - >Medtr7g113410 Org_Mtruncatula peptide: Medtr7g113410.1 (1 of 22) K15718 - linoleate 9S-lipoxygenase (LOX1_5) (PAC:31081986)	pfam01477	PLAT	-	cl00011	non-specific	2.3459e-18	81.3237
Q#13 - >Medtr7g113410 Org_Mtruncatula peptide: Medtr7g113410.1 (1 of 22) K15718 - linoleate 9S-lipoxygenase (LOX1_5) (PAC:31081986)	cd00113	PLAT	N	cl00011	non-specific	8.36898e-06	45.4077
Q#14 - >Medtr8g011340 Org_Mtruncatula peptide: Medtr8g011340.1 (1 of 2) PTHR11771//PTHR11771:SF59 - LIPOXYGENASE // SUBFAMILY NOT NAMED (PAC:31074843)	pfam00305	Lipoxygenase	-	cl37981	non-specific	0	942.305
Q#14 - >Medtr8g011340 Org_Mtruncatula peptide: Medtr8g011340.1 (1 of 2) PTHR11771//PTHR11771:SF59 - LIPOXYGENASE // SUBFAMILY NOT NAMED (PAC:31074843)	cl37981	Lipoxygenase superfamily	-	-	superfamily	0	942.305
Q#14 - >Medtr8g011340 Org_Mtruncatula peptide: Medtr8g011340.1 (1 of 2) PTHR11771//PTHR11771:SF59 - LIPOXYGENASE // SUBFAMILY NOT NAMED (PAC:31074843)	PLN02337	PLN02337	-	cl33468	non-specific	0	858.984
Q#14 - >Medtr8g011340 Org_Mtruncatula peptide: Medtr8g011340.1 (1 of 2) PTHR11771//PTHR11771:SF59 - LIPOXYGENASE // SUBFAMILY NOT NAMED (PAC:31074843)	cl33468	PLN02337 superfamily	-	-	superfamily	0	858.984
Q#14 - >Medtr8g011340 Org_Mtruncatula peptide: Medtr8g011340.1 (1 of 2) PTHR11771//PTHR11771:SF59 - LIPOXYGENASE // SUBFAMILY NOT NAMED (PAC:31074843)	PLN02264	PLN02264	-	cl33445	non-specific	0	622.724
Q#14 - >Medtr8g011340 Org_Mtruncatula peptide: Medtr8g011340.1 (1 of 2) PTHR11771//PTHR11771:SF59 - LIPOXYGENASE // SUBFAMILY NOT NAMED (PAC:31074843)	cl33445	PLN02264 superfamily	-	-	superfamily	0	622.724
Q#14 - >Medtr8g011340 Org_Mtruncatula peptide: Medtr8g011340.1 (1 of 2) PTHR11771//PTHR11771:SF59 - LIPOXYGENASE // SUBFAMILY NOT NAMED (PAC:31074843)	PLN02305	PLN02305	-	cl33458	non-specific	0	599.209
Q#14 - >Medtr8g011340 Org_Mtruncatula peptide: Medtr8g011340.1 (1 of 2) PTHR11771//PTHR11771:SF59 - LIPOXYGENASE // SUBFAMILY NOT NAMED (PAC:31074843)	cl33458	PLN02305 superfamily	-	-	superfamily	0	599.209
Q#14 - >Medtr8g011340 Org_Mtruncatula peptide: Medtr8g011340.1 (1 of 2) PTHR11771//PTHR11771:SF59 - LIPOXYGENASE // SUBFAMILY NOT NAMED (PAC:31074843)	cd01751	PLAT_LH2	N	cl00011	non-specific	6.09176e-20	86.5912
Q#14 - >Medtr8g011340 Org_Mtruncatula peptide: Medtr8g011340.1 (1 of 2) PTHR11771//PTHR11771:SF59 - LIPOXYGENASE // SUBFAMILY NOT NAMED (PAC:31074843)	cl00011	PLAT superfamily	N	-	superfamily	6.09176e-20	86.5912
Q#14 - >Medtr8g011340 Org_Mtruncatula peptide: Medtr8g011340.1 (1 of 2) PTHR11771//PTHR11771:SF59 - LIPOXYGENASE // SUBFAMILY NOT NAMED (PAC:31074843)	smart00308	LH2	-	cl00011	non-specific	1.70072e-08	53.0289
Q#15 - >Medtr8g018420 Org_Mtruncatula peptide: Medtr8g018420.1 (1 of 22) K15718 - linoleate 9S-lipoxygenase (LOX1_5) (PAC:31075455)	PLN02337	PLN02337	-	cl33468	specific	0	1470.68
Q#15 - >Medtr8g018420 Org_Mtruncatula peptide: Medtr8g018420.1 (1 of 22) K15718 - linoleate 9S-lipoxygenase (LOX1_5) (PAC:31075455)	cl33468	PLN02337 superfamily	-	-	superfamily	0	1470.68
Q#15 - >Medtr8g018420 Org_Mtruncatula peptide: Medtr8g018420.1 (1 of 22) K15718 - linoleate 9S-lipoxygenase (LOX1_5) (PAC:31075455)	pfam00305	Lipoxygenase	-	cl37981	specific	0	1292.84
Q#15 - >Medtr8g018420 Org_Mtruncatula peptide: Medtr8g018420.1 (1 of 22) K15718 - linoleate 9S-lipoxygenase (LOX1_5) (PAC:31075455)	cl37981	Lipoxygenase superfamily	-	-	superfamily	0	1292.84
Q#15 - >Medtr8g018420 Org_Mtruncatula peptide: Medtr8g018420.1 (1 of 22) K15718 - linoleate 9S-lipoxygenase (LOX1_5) (PAC:31075455)	PLN02264	PLN02264	-	cl33445	non-specific	0	824.568
Q#15 - >Medtr8g018420 Org_Mtruncatula peptide: Medtr8g018420.1 (1 of 22) K15718 - linoleate 9S-lipoxygenase (LOX1_5) (PAC:31075455)	cl33445	PLN02264 superfamily	-	-	superfamily	0	824.568
Q#15 - >Medtr8g018420 Org_Mtruncatula peptide: Medtr8g018420.1 (1 of 22) K15718 - linoleate 9S-lipoxygenase (LOX1_5) (PAC:31075455)	PLN02305	PLN02305	-	cl33458	non-specific	0	785.646
Q#15 - >Medtr8g018420 Org_Mtruncatula peptide: Medtr8g018420.1 (1 of 22) K15718 - linoleate 9S-lipoxygenase (LOX1_5) (PAC:31075455)	cl33458	PLN02305 superfamily	-	-	superfamily	0	785.646
Q#15 - >Medtr8g018420 Org_Mtruncatula peptide: Medtr8g018420.1 (1 of 22) K15718 - linoleate 9S-lipoxygenase (LOX1_5) (PAC:31075455)	cd01751	PLAT_LH2	-	cl00011	specific	3.38717e-44	155.927
Q#15 - >Medtr8g018420 Org_Mtruncatula peptide: Medtr8g018420.1 (1 of 22) K15718 - linoleate 9S-lipoxygenase (LOX1_5) (PAC:31075455)	cl00011	PLAT superfamily	-	-	superfamily	3.38717e-44	155.927
Q#15 - >Medtr8g018420 Org_Mtruncatula peptide: Medtr8g018420.1 (1 of 22) K15718 - linoleate 9S-lipoxygenase (LOX1_5) (PAC:31075455)	smart00308	LH2	-	cl00011	specific	1.52552e-24	98.4825
Q#15 - >Medtr8g018420 Org_Mtruncatula peptide: Medtr8g018420.1 (1 of 22) K15718 - linoleate 9S-lipoxygenase (LOX1_5) (PAC:31075455)	pfam01477	PLAT	-	cl00011	non-specific	2.28317e-13	67.0713
Q#15 - >Medtr8g018420 Org_Mtruncatula peptide: Medtr8g018420.1 (1 of 22) K15718 - linoleate 9S-lipoxygenase (LOX1_5) (PAC:31075455)	cd00113	PLAT	-	cl00011	non-specific	0.00175981	38.8593
Q#16 - >Medtr8g018430 Org_Mtruncatula peptide: Medtr8g018430.1 (1 of 22) K15718 - linoleate 9S-lipoxygenase (LOX1_5) (PAC:31069717)	PLN02337	PLN02337	-	cl33468	non-specific	0	1378.23
Q#16 - >Medtr8g018430 Org_Mtruncatula peptide: Medtr8g018430.1 (1 of 22) K15718 - linoleate 9S-lipoxygenase (LOX1_5) (PAC:31069717)	cl33468	PLN02337 superfamily	-	-	superfamily	0	1378.23
Q#16 - >Medtr8g018430 Org_Mtruncatula peptide: Medtr8g018430.1 (1 of 22) K15718 - linoleate 9S-lipoxygenase (LOX1_5) (PAC:31069717)	pfam00305	Lipoxygenase	-	cl37981	specific	0	1222.35
Q#16 - >Medtr8g018430 Org_Mtruncatula peptide: Medtr8g018430.1 (1 of 22) K15718 - linoleate 9S-lipoxygenase (LOX1_5) (PAC:31069717)	cl37981	Lipoxygenase superfamily	-	-	superfamily	0	1222.35
Q#16 - >Medtr8g018430 Org_Mtruncatula peptide: Medtr8g018430.1 (1 of 22) K15718 - linoleate 9S-lipoxygenase (LOX1_5) (PAC:31069717)	PLN02264	PLN02264	-	cl33445	non-specific	0	785.278
Q#16 - >Medtr8g018430 Org_Mtruncatula peptide: Medtr8g018430.1 (1 of 22) K15718 - linoleate 9S-lipoxygenase (LOX1_5) (PAC:31069717)	cl33445	PLN02264 superfamily	-	-	superfamily	0	785.278
Q#16 - >Medtr8g018430 Org_Mtruncatula peptide: Medtr8g018430.1 (1 of 22) K15718 - linoleate 9S-lipoxygenase (LOX1_5) (PAC:31069717)	PLN02305	PLN02305	-	cl33458	non-specific	0	743.659
Q#16 - >Medtr8g018430 Org_Mtruncatula peptide: Medtr8g018430.1 (1 of 22) K15718 - linoleate 9S-lipoxygenase (LOX1_5) (PAC:31069717)	cl33458	PLN02305 superfamily	-	-	superfamily	0	743.659
Q#16 - >Medtr8g018430 Org_Mtruncatula peptide: Medtr8g018430.1 (1 of 22) K15718 - linoleate 9S-lipoxygenase (LOX1_5) (PAC:31069717)	cd01751	PLAT_LH2	-	cl00011	specific	9.60383e-44	154.772
Q#16 - >Medtr8g018430 Org_Mtruncatula peptide: Medtr8g018430.1 (1 of 22) K15718 - linoleate 9S-lipoxygenase (LOX1_5) (PAC:31069717)	cl00011	PLAT superfamily	-	-	superfamily	9.60383e-44	154.772
Q#16 - >Medtr8g018430 Org_Mtruncatula peptide: Medtr8g018430.1 (1 of 22) K15718 - linoleate 9S-lipoxygenase (LOX1_5) (PAC:31069717)	smart00308	LH2	-	cl00011	specific	3.27485e-24	97.7121
Q#16 - >Medtr8g018430 Org_Mtruncatula peptide: Medtr8g018430.1 (1 of 22) K15718 - linoleate 9S-lipoxygenase (LOX1_5) (PAC:31069717)	pfam01477	PLAT	-	cl00011	non-specific	2.68937e-16	75.5457
Q#16 - >Medtr8g018430 Org_Mtruncatula peptide: Medtr8g018430.1 (1 of 22) K15718 - linoleate 9S-lipoxygenase (LOX1_5) (PAC:31069717)	cd00113	PLAT	-	cl00011	non-specific	4.59947e-06	46.1781
Q#17 - >Medtr8g018510 Org_Mtruncatula peptide: Medtr8g018510.1 (1 of 22) K15718 - linoleate 9S-lipoxygenase (LOX1_5) (PAC:31073953)	PLN02337	PLN02337	-	cl33468	non-specific	0	1366.29
Q#17 - >Medtr8g018510 Org_Mtruncatula peptide: Medtr8g018510.1 (1 of 22) K15718 - linoleate 9S-lipoxygenase (LOX1_5) (PAC:31073953)	cl33468	PLN02337 superfamily	-	-	superfamily	0	1366.29
Q#17 - >Medtr8g018510 Org_Mtruncatula peptide: Medtr8g018510.1 (1 of 22) K15718 - linoleate 9S-lipoxygenase (LOX1_5) (PAC:31073953)	pfam00305	Lipoxygenase	-	cl37981	specific	0	1234.67
Q#17 - >Medtr8g018510 Org_Mtruncatula peptide: Medtr8g018510.1 (1 of 22) K15718 - linoleate 9S-lipoxygenase (LOX1_5) (PAC:31073953)	cl37981	Lipoxygenase superfamily	-	-	superfamily	0	1234.67
Q#17 - >Medtr8g018510 Org_Mtruncatula peptide: Medtr8g018510.1 (1 of 22) K15718 - linoleate 9S-lipoxygenase (LOX1_5) (PAC:31073953)	PLN02264	PLN02264	-	cl33445	non-specific	0	787.204
Q#17 - >Medtr8g018510 Org_Mtruncatula peptide: Medtr8g018510.1 (1 of 22) K15718 - linoleate 9S-lipoxygenase (LOX1_5) (PAC:31073953)	cl33445	PLN02264 superfamily	-	-	superfamily	0	787.204
Q#17 - >Medtr8g018510 Org_Mtruncatula peptide: Medtr8g018510.1 (1 of 22) K15718 - linoleate 9S-lipoxygenase (LOX1_5) (PAC:31073953)	PLN02305	PLN02305	-	cl33458	non-specific	0	743.274
Q#17 - >Medtr8g018510 Org_Mtruncatula peptide: Medtr8g018510.1 (1 of 22) K15718 - linoleate 9S-lipoxygenase (LOX1_5) (PAC:31073953)	cl33458	PLN02305 superfamily	-	-	superfamily	0	743.274
Q#17 - >Medtr8g018510 Org_Mtruncatula peptide: Medtr8g018510.1 (1 of 22) K15718 - linoleate 9S-lipoxygenase (LOX1_5) (PAC:31073953)	cd01751	PLAT_LH2	-	cl00011	specific	2.85098e-42	150.534
Q#17 - >Medtr8g018510 Org_Mtruncatula peptide: Medtr8g018510.1 (1 of 22) K15718 - linoleate 9S-lipoxygenase (LOX1_5) (PAC:31073953)	cl00011	PLAT superfamily	-	-	superfamily	2.85098e-42	150.534
Q#17 - >Medtr8g018510 Org_Mtruncatula peptide: Medtr8g018510.1 (1 of 22) K15718 - linoleate 9S-lipoxygenase (LOX1_5) (PAC:31073953)	smart00308	LH2	-	cl00011	specific	2.28673e-22	92.3193
Q#17 - >Medtr8g018510 Org_Mtruncatula peptide: Medtr8g018510.1 (1 of 22) K15718 - linoleate 9S-lipoxygenase (LOX1_5) (PAC:31073953)	pfam01477	PLAT	-	cl00011	non-specific	2.39066e-14	70.1529
Q#17 - >Medtr8g018510 Org_Mtruncatula peptide: Medtr8g018510.1 (1 of 22) K15718 - linoleate 9S-lipoxygenase (LOX1_5) (PAC:31073953)	cd00113	PLAT	N	cl00011	non-specific	0.00114648	39.6297
Q#18 - >Medtr8g018520 Org_Mtruncatula peptide: Medtr8g018520.1 (1 of 22) K15718 - linoleate 9S-lipoxygenase (LOX1_5) (PAC:31075561)	PLN02337	PLN02337	-	cl33468	non-specific	0	1365.52
Q#18 - >Medtr8g018520 Org_Mtruncatula peptide: Medtr8g018520.1 (1 of 22) K15718 - linoleate 9S-lipoxygenase (LOX1_5) (PAC:31075561)	cl33468	PLN02337 superfamily	-	-	superfamily	0	1365.52
Q#18 - >Medtr8g018520 Org_Mtruncatula peptide: Medtr8g018520.1 (1 of 22) K15718 - linoleate 9S-lipoxygenase (LOX1_5) (PAC:31075561)	pfam00305	Lipoxygenase	-	cl37981	specific	0	1224.66
Q#18 - >Medtr8g018520 Org_Mtruncatula peptide: Medtr8g018520.1 (1 of 22) K15718 - linoleate 9S-lipoxygenase (LOX1_5) (PAC:31075561)	cl37981	Lipoxygenase superfamily	-	-	superfamily	0	1224.66
Q#18 - >Medtr8g018520 Org_Mtruncatula peptide: Medtr8g018520.1 (1 of 22) K15718 - linoleate 9S-lipoxygenase (LOX1_5) (PAC:31075561)	PLN02264	PLN02264	-	cl33445	non-specific	0	804.538
Q#18 - >Medtr8g018520 Org_Mtruncatula peptide: Medtr8g018520.1 (1 of 22) K15718 - linoleate 9S-lipoxygenase (LOX1_5) (PAC:31075561)	cl33445	PLN02264 superfamily	-	-	superfamily	0	804.538
Q#18 - >Medtr8g018520 Org_Mtruncatula peptide: Medtr8g018520.1 (1 of 22) K15718 - linoleate 9S-lipoxygenase (LOX1_5) (PAC:31075561)	PLN02305	PLN02305	-	cl33458	non-specific	0	733.259
Q#18 - >Medtr8g018520 Org_Mtruncatula peptide: Medtr8g018520.1 (1 of 22) K15718 - linoleate 9S-lipoxygenase (LOX1_5) (PAC:31075561)	cl33458	PLN02305 superfamily	-	-	superfamily	0	733.259
Q#18 - >Medtr8g018520 Org_Mtruncatula peptide: Medtr8g018520.1 (1 of 22) K15718 - linoleate 9S-lipoxygenase (LOX1_5) (PAC:31075561)	cd01751	PLAT_LH2	-	cl00011	specific	9.46258e-40	143.216
Q#18 - >Medtr8g018520 Org_Mtruncatula peptide: Medtr8g018520.1 (1 of 22) K15718 - linoleate 9S-lipoxygenase (LOX1_5) (PAC:31075561)	cl00011	PLAT superfamily	-	-	superfamily	9.46258e-40	143.216
Q#18 - >Medtr8g018520 Org_Mtruncatula peptide: Medtr8g018520.1 (1 of 22) K15718 - linoleate 9S-lipoxygenase (LOX1_5) (PAC:31075561)	smart00308	LH2	-	cl00011	specific	1.13689e-19	84.6153
Q#18 - >Medtr8g018520 Org_Mtruncatula peptide: Medtr8g018520.1 (1 of 22) K15718 - linoleate 9S-lipoxygenase (LOX1_5) (PAC:31075561)	pfam01477	PLAT	N	cl00011	non-specific	4.15054e-13	66.3009
Q#18 - >Medtr8g018520 Org_Mtruncatula peptide: Medtr8g018520.1 (1 of 22) K15718 - linoleate 9S-lipoxygenase (LOX1_5) (PAC:31075561)	cd00113	PLAT	N	cl00011	non-specific	0.00021484	41.5557
Q#19 - >Medtr8g018550 Org_Mtruncatula peptide: Medtr8g018550.1 (1 of 22) K15718 - linoleate 9S-lipoxygenase (LOX1_5) (PAC:31072765)	PLN02337	PLN02337	-	cl33468	non-specific	0	1380.54
Q#19 - >Medtr8g018550 Org_Mtruncatula peptide: Medtr8g018550.1 (1 of 22) K15718 - linoleate 9S-lipoxygenase (LOX1_5) (PAC:31072765)	cl33468	PLN02337 superfamily	-	-	superfamily	0	1380.54
Q#19 - >Medtr8g018550 Org_Mtruncatula peptide: Medtr8g018550.1 (1 of 22) K15718 - linoleate 9S-lipoxygenase (LOX1_5) (PAC:31072765)	pfam00305	Lipoxygenase	-	cl37981	specific	0	1213.1
Q#19 - >Medtr8g018550 Org_Mtruncatula peptide: Medtr8g018550.1 (1 of 22) K15718 - linoleate 9S-lipoxygenase (LOX1_5) (PAC:31072765)	cl37981	Lipoxygenase superfamily	-	-	superfamily	0	1213.1
Q#19 - >Medtr8g018550 Org_Mtruncatula peptide: Medtr8g018550.1 (1 of 22) K15718 - linoleate 9S-lipoxygenase (LOX1_5) (PAC:31072765)	PLN02264	PLN02264	-	cl33445	non-specific	0	769.485
Q#19 - >Medtr8g018550 Org_Mtruncatula peptide: Medtr8g018550.1 (1 of 22) K15718 - linoleate 9S-lipoxygenase (LOX1_5) (PAC:31072765)	cl33445	PLN02264 superfamily	-	-	superfamily	0	769.485
Q#19 - >Medtr8g018550 Org_Mtruncatula peptide: Medtr8g018550.1 (1 of 22) K15718 - linoleate 9S-lipoxygenase (LOX1_5) (PAC:31072765)	PLN02305	PLN02305	-	cl33458	non-specific	0	713.228
Q#19 - >Medtr8g018550 Org_Mtruncatula peptide: Medtr8g018550.1 (1 of 22) K15718 - linoleate 9S-lipoxygenase (LOX1_5) (PAC:31072765)	cl33458	PLN02305 superfamily	-	-	superfamily	0	713.228
Q#19 - >Medtr8g018550 Org_Mtruncatula peptide: Medtr8g018550.1 (1 of 22) K15718 - linoleate 9S-lipoxygenase (LOX1_5) (PAC:31072765)	cd01751	PLAT_LH2	-	cl00011	specific	4.51458e-46	161.32
Q#19 - >Medtr8g018550 Org_Mtruncatula peptide: Medtr8g018550.1 (1 of 22) K15718 - linoleate 9S-lipoxygenase (LOX1_5) (PAC:31072765)	cl00011	PLAT superfamily	-	-	superfamily	4.51458e-46	161.32
Q#19 - >Medtr8g018550 Org_Mtruncatula peptide: Medtr8g018550.1 (1 of 22) K15718 - linoleate 9S-lipoxygenase (LOX1_5) (PAC:31072765)	smart00308	LH2	-	cl00011	specific	8.07407e-24	96.5565
Q#19 - >Medtr8g018550 Org_Mtruncatula peptide: Medtr8g018550.1 (1 of 22) K15718 - linoleate 9S-lipoxygenase (LOX1_5) (PAC:31072765)	pfam01477	PLAT	-	cl00011	non-specific	9.23762e-18	79.7829
Q#19 - >Medtr8g018550 Org_Mtruncatula peptide: Medtr8g018550.1 (1 of 22) K15718 - linoleate 9S-lipoxygenase (LOX1_5) (PAC:31072765)	cd00113	PLAT	-	cl00011	non-specific	4.9121e-08	51.9561
Q#20 - >Medtr8g018570 Org_Mtruncatula peptide: Medtr8g018570.1 (1 of 22) K15718 - linoleate 9S-lipoxygenase (LOX1_5) (PAC:31076130)	PLN02337	PLN02337	-	cl33468	non-specific	0	1397.88
Q#20 - >Medtr8g018570 Org_Mtruncatula peptide: Medtr8g018570.1 (1 of 22) K15718 - linoleate 9S-lipoxygenase (LOX1_5) (PAC:31076130)	cl33468	PLN02337 superfamily	-	-	superfamily	0	1397.88
Q#20 - >Medtr8g018570 Org_Mtruncatula peptide: Medtr8g018570.1 (1 of 22) K15718 - linoleate 9S-lipoxygenase (LOX1_5) (PAC:31076130)	pfam00305	Lipoxygenase	-	cl37981	specific	0	1257.4
Q#20 - >Medtr8g018570 Org_Mtruncatula peptide: Medtr8g018570.1 (1 of 22) K15718 - linoleate 9S-lipoxygenase (LOX1_5) (PAC:31076130)	cl37981	Lipoxygenase superfamily	-	-	superfamily	0	1257.4
Q#20 - >Medtr8g018570 Org_Mtruncatula peptide: Medtr8g018570.1 (1 of 22) K15718 - linoleate 9S-lipoxygenase (LOX1_5) (PAC:31076130)	PLN02264	PLN02264	-	cl33445	non-specific	0	799.531
Q#20 - >Medtr8g018570 Org_Mtruncatula peptide: Medtr8g018570.1 (1 of 22) K15718 - linoleate 9S-lipoxygenase (LOX1_5) (PAC:31076130)	cl33445	PLN02264 superfamily	-	-	superfamily	0	799.531
Q#20 - >Medtr8g018570 Org_Mtruncatula peptide: Medtr8g018570.1 (1 of 22) K15718 - linoleate 9S-lipoxygenase (LOX1_5) (PAC:31076130)	PLN02305	PLN02305	-	cl33458	non-specific	0	746.356
Q#20 - >Medtr8g018570 Org_Mtruncatula peptide: Medtr8g018570.1 (1 of 22) K15718 - linoleate 9S-lipoxygenase (LOX1_5) (PAC:31076130)	cl33458	PLN02305 superfamily	-	-	superfamily	0	746.356
Q#20 - >Medtr8g018570 Org_Mtruncatula peptide: Medtr8g018570.1 (1 of 22) K15718 - linoleate 9S-lipoxygenase (LOX1_5) (PAC:31076130)	cd01751	PLAT_LH2	-	cl00011	specific	7.9558e-43	152.075
Q#20 - >Medtr8g018570 Org_Mtruncatula peptide: Medtr8g018570.1 (1 of 22) K15718 - linoleate 9S-lipoxygenase (LOX1_5) (PAC:31076130)	cl00011	PLAT superfamily	-	-	superfamily	7.9558e-43	152.075
Q#20 - >Medtr8g018570 Org_Mtruncatula peptide: Medtr8g018570.1 (1 of 22) K15718 - linoleate 9S-lipoxygenase (LOX1_5) (PAC:31076130)	smart00308	LH2	-	cl00011	specific	1.74383e-24	98.4825
Q#20 - >Medtr8g018570 Org_Mtruncatula peptide: Medtr8g018570.1 (1 of 22) K15718 - linoleate 9S-lipoxygenase (LOX1_5) (PAC:31076130)	pfam01477	PLAT	-	cl00011	non-specific	8.88792e-15	71.3085
Q#20 - >Medtr8g018570 Org_Mtruncatula peptide: Medtr8g018570.1 (1 of 22) K15718 - linoleate 9S-lipoxygenase (LOX1_5) (PAC:31076130)	cd00113	PLAT	N	cl00011	non-specific	2.89258e-06	46.9485
Q#21 - >Medtr8g018590 Org_Mtruncatula peptide: Medtr8g018590.1 (1 of 22) K15718 - linoleate 9S-lipoxygenase (LOX1_5) (PAC:31071664)	PLN02337	PLN02337	-	cl33468	non-specific	0	1134.4
Q#21 - >Medtr8g018590 Org_Mtruncatula peptide: Medtr8g018590.1 (1 of 22) K15718 - linoleate 9S-lipoxygenase (LOX1_5) (PAC:31071664)	cl33468	PLN02337 superfamily	-	-	superfamily	0	1134.4
Q#21 - >Medtr8g018590 Org_Mtruncatula peptide: Medtr8g018590.1 (1 of 22) K15718 - linoleate 9S-lipoxygenase (LOX1_5) (PAC:31071664)	pfam00305	Lipoxygenase	-	cl37981	specific	0	1044.77
Q#21 - >Medtr8g018590 Org_Mtruncatula peptide: Medtr8g018590.1 (1 of 22) K15718 - linoleate 9S-lipoxygenase (LOX1_5) (PAC:31071664)	cl37981	Lipoxygenase superfamily	-	-	superfamily	0	1044.77
Q#21 - >Medtr8g018590 Org_Mtruncatula peptide: Medtr8g018590.1 (1 of 22) K15718 - linoleate 9S-lipoxygenase (LOX1_5) (PAC:31071664)	PLN02264	PLN02264	-	cl33445	non-specific	0	720.565
Q#21 - >Medtr8g018590 Org_Mtruncatula peptide: Medtr8g018590.1 (1 of 22) K15718 - linoleate 9S-lipoxygenase (LOX1_5) (PAC:31071664)	cl33445	PLN02264 superfamily	-	-	superfamily	0	720.565
Q#21 - >Medtr8g018590 Org_Mtruncatula peptide: Medtr8g018590.1 (1 of 22) K15718 - linoleate 9S-lipoxygenase (LOX1_5) (PAC:31071664)	PLN02305	PLN02305	-	cl33458	non-specific	0	687.805
Q#21 - >Medtr8g018590 Org_Mtruncatula peptide: Medtr8g018590.1 (1 of 22) K15718 - linoleate 9S-lipoxygenase (LOX1_5) (PAC:31071664)	cl33458	PLN02305 superfamily	-	-	superfamily	0	687.805
Q#21 - >Medtr8g018590 Org_Mtruncatula peptide: Medtr8g018590.1 (1 of 22) K15718 - linoleate 9S-lipoxygenase (LOX1_5) (PAC:31071664)	cd01751	PLAT_LH2	-	cl00011	non-specific	2.74962e-31	118.948
Q#21 - >Medtr8g018590 Org_Mtruncatula peptide: Medtr8g018590.1 (1 of 22) K15718 - linoleate 9S-lipoxygenase (LOX1_5) (PAC:31071664)	cl00011	PLAT superfamily	-	-	superfamily	2.74962e-31	118.948
Q#21 - >Medtr8g018590 Org_Mtruncatula peptide: Medtr8g018590.1 (1 of 22) K15718 - linoleate 9S-lipoxygenase (LOX1_5) (PAC:31071664)	smart00308	LH2	-	cl00011	non-specific	1.01012e-15	73.4445
Q#21 - >Medtr8g018590 Org_Mtruncatula peptide: Medtr8g018590.1 (1 of 22) K15718 - linoleate 9S-lipoxygenase (LOX1_5) (PAC:31071664)	pfam01477	PLAT	-	cl00011	non-specific	6.29729e-11	60.1377
Q#21 - >Medtr8g018590 Org_Mtruncatula peptide: Medtr8g018590.1 (1 of 22) K15718 - linoleate 9S-lipoxygenase (LOX1_5) (PAC:31071664)	cd00113	PLAT	N	cl00011	non-specific	0.00497839	37.7037
Q#22 - >Medtr8g018620 Org_Mtruncatula peptide: Medtr8g018620.1 (1 of 22) K15718 - linoleate 9S-lipoxygenase (LOX1_5) (PAC:31071393)	PLN02337	PLN02337	-	cl33468	non-specific	0	1160.98
Q#22 - >Medtr8g018620 Org_Mtruncatula peptide: Medtr8g018620.1 (1 of 22) K15718 - linoleate 9S-lipoxygenase (LOX1_5) (PAC:31071393)	cl33468	PLN02337 superfamily	-	-	superfamily	0	1160.98
Q#22 - >Medtr8g018620 Org_Mtruncatula peptide: Medtr8g018620.1 (1 of 22) K15718 - linoleate 9S-lipoxygenase (LOX1_5) (PAC:31071393)	pfam00305	Lipoxygenase	-	cl37981	non-specific	0	1032.06
Q#22 - >Medtr8g018620 Org_Mtruncatula peptide: Medtr8g018620.1 (1 of 22) K15718 - linoleate 9S-lipoxygenase (LOX1_5) (PAC:31071393)	cl37981	Lipoxygenase superfamily	-	-	superfamily	0	1032.06
Q#22 - >Medtr8g018620 Org_Mtruncatula peptide: Medtr8g018620.1 (1 of 22) K15718 - linoleate 9S-lipoxygenase (LOX1_5) (PAC:31071393)	PLN02264	PLN02264	-	cl33445	non-specific	0	678.193
Q#22 - >Medtr8g018620 Org_Mtruncatula peptide: Medtr8g018620.1 (1 of 22) K15718 - linoleate 9S-lipoxygenase (LOX1_5) (PAC:31071393)	cl33445	PLN02264 superfamily	-	-	superfamily	0	678.193
Q#22 - >Medtr8g018620 Org_Mtruncatula peptide: Medtr8g018620.1 (1 of 22) K15718 - linoleate 9S-lipoxygenase (LOX1_5) (PAC:31071393)	PLN02305	PLN02305	-	cl33458	non-specific	0	632.722
Q#22 - >Medtr8g018620 Org_Mtruncatula peptide: Medtr8g018620.1 (1 of 22) K15718 - linoleate 9S-lipoxygenase (LOX1_5) (PAC:31071393)	cl33458	PLN02305 superfamily	-	-	superfamily	0	632.722
Q#22 - >Medtr8g018620 Org_Mtruncatula peptide: Medtr8g018620.1 (1 of 22) K15718 - linoleate 9S-lipoxygenase (LOX1_5) (PAC:31071393)	cd01751	PLAT_LH2	-	cl00011	non-specific	2.67439e-33	124.726
Q#22 - >Medtr8g018620 Org_Mtruncatula peptide: Medtr8g018620.1 (1 of 22) K15718 - linoleate 9S-lipoxygenase (LOX1_5) (PAC:31071393)	cl00011	PLAT superfamily	-	-	superfamily	2.67439e-33	124.726
Q#22 - >Medtr8g018620 Org_Mtruncatula peptide: Medtr8g018620.1 (1 of 22) K15718 - linoleate 9S-lipoxygenase (LOX1_5) (PAC:31071393)	smart00308	LH2	-	cl00011	non-specific	1.39032e-15	73.0593
Q#22 - >Medtr8g018620 Org_Mtruncatula peptide: Medtr8g018620.1 (1 of 22) K15718 - linoleate 9S-lipoxygenase (LOX1_5) (PAC:31071393)	pfam01477	PLAT	-	cl00011	non-specific	1.71261e-12	64.7601
Q#22 - >Medtr8g018620 Org_Mtruncatula peptide: Medtr8g018620.1 (1 of 22) K15718 - linoleate 9S-lipoxygenase (LOX1_5) (PAC:31071393)	cd00113	PLAT	N	cl00011	non-specific	1.63389e-05	44.6373
Q#23 - >Medtr8g018650 Org_Mtruncatula peptide: Medtr8g018650.1 (1 of 22) K15718 - linoleate 9S-lipoxygenase (LOX1_5) (PAC:31070309)	PLN02337	PLN02337	-	cl33468	non-specific	0	1166.76
Q#23 - >Medtr8g018650 Org_Mtruncatula peptide: Medtr8g018650.1 (1 of 22) K15718 - linoleate 9S-lipoxygenase (LOX1_5) (PAC:31070309)	cl33468	PLN02337 superfamily	-	-	superfamily	0	1166.76
Q#23 - >Medtr8g018650 Org_Mtruncatula peptide: Medtr8g018650.1 (1 of 22) K15718 - linoleate 9S-lipoxygenase (LOX1_5) (PAC:31070309)	pfam00305	Lipoxygenase	-	cl37981	non-specific	0	1034.75
Q#23 - >Medtr8g018650 Org_Mtruncatula peptide: Medtr8g018650.1 (1 of 22) K15718 - linoleate 9S-lipoxygenase (LOX1_5) (PAC:31070309)	cl37981	Lipoxygenase superfamily	-	-	superfamily	0	1034.75
Q#23 - >Medtr8g018650 Org_Mtruncatula peptide: Medtr8g018650.1 (1 of 22) K15718 - linoleate 9S-lipoxygenase (LOX1_5) (PAC:31070309)	PLN02264	PLN02264	-	cl33445	non-specific	0	688.593
Q#23 - >Medtr8g018650 Org_Mtruncatula peptide: Medtr8g018650.1 (1 of 22) K15718 - linoleate 9S-lipoxygenase (LOX1_5) (PAC:31070309)	cl33445	PLN02264 superfamily	-	-	superfamily	0	688.593
Q#23 - >Medtr8g018650 Org_Mtruncatula peptide: Medtr8g018650.1 (1 of 22) K15718 - linoleate 9S-lipoxygenase (LOX1_5) (PAC:31070309)	PLN02305	PLN02305	-	cl33458	non-specific	0	634.263
Q#23 - >Medtr8g018650 Org_Mtruncatula peptide: Medtr8g018650.1 (1 of 22) K15718 - linoleate 9S-lipoxygenase (LOX1_5) (PAC:31070309)	cl33458	PLN02305 superfamily	-	-	superfamily	0	634.263
Q#23 - >Medtr8g018650 Org_Mtruncatula peptide: Medtr8g018650.1 (1 of 22) K15718 - linoleate 9S-lipoxygenase (LOX1_5) (PAC:31070309)	cd01751	PLAT_LH2	-	cl00011	non-specific	1.90382e-33	125.111
Q#23 - >Medtr8g018650 Org_Mtruncatula peptide: Medtr8g018650.1 (1 of 22) K15718 - linoleate 9S-lipoxygenase (LOX1_5) (PAC:31070309)	cl00011	PLAT superfamily	-	-	superfamily	1.90382e-33	125.111
Q#23 - >Medtr8g018650 Org_Mtruncatula peptide: Medtr8g018650.1 (1 of 22) K15718 - linoleate 9S-lipoxygenase (LOX1_5) (PAC:31070309)	smart00308	LH2	-	cl00011	non-specific	7.46148e-16	73.8297
Q#23 - >Medtr8g018650 Org_Mtruncatula peptide: Medtr8g018650.1 (1 of 22) K15718 - linoleate 9S-lipoxygenase (LOX1_5) (PAC:31070309)	pfam01477	PLAT	-	cl00011	non-specific	7.72305e-13	65.5305
Q#23 - >Medtr8g018650 Org_Mtruncatula peptide: Medtr8g018650.1 (1 of 22) K15718 - linoleate 9S-lipoxygenase (LOX1_5) (PAC:31070309)	cd00113	PLAT	N	cl00011	non-specific	9.22496e-06	45.4077
Q#24 - >Medtr8g018690 Org_Mtruncatula peptide: Medtr8g018690.1 (1 of 22) K15718 - linoleate 9S-lipoxygenase (LOX1_5) (PAC:31072353)	PLN02337	PLN02337	-	cl33468	non-specific	0	1371.3
Q#24 - >Medtr8g018690 Org_Mtruncatula peptide: Medtr8g018690.1 (1 of 22) K15718 - linoleate 9S-lipoxygenase (LOX1_5) (PAC:31072353)	cl33468	PLN02337 superfamily	-	-	superfamily	0	1371.3
Q#24 - >Medtr8g018690 Org_Mtruncatula peptide: Medtr8g018690.1 (1 of 22) K15718 - linoleate 9S-lipoxygenase (LOX1_5) (PAC:31072353)	pfam00305	Lipoxygenase	-	cl37981	specific	0	1224.27
Q#24 - >Medtr8g018690 Org_Mtruncatula peptide: Medtr8g018690.1 (1 of 22) K15718 - linoleate 9S-lipoxygenase (LOX1_5) (PAC:31072353)	cl37981	Lipoxygenase superfamily	-	-	superfamily	0	1224.27
Q#24 - >Medtr8g018690 Org_Mtruncatula peptide: Medtr8g018690.1 (1 of 22) K15718 - linoleate 9S-lipoxygenase (LOX1_5) (PAC:31072353)	PLN02264	PLN02264	-	cl33445	non-specific	0	804.153
Q#24 - >Medtr8g018690 Org_Mtruncatula peptide: Medtr8g018690.1 (1 of 22) K15718 - linoleate 9S-lipoxygenase (LOX1_5) (PAC:31072353)	cl33445	PLN02264 superfamily	-	-	superfamily	0	804.153
Q#24 - >Medtr8g018690 Org_Mtruncatula peptide: Medtr8g018690.1 (1 of 22) K15718 - linoleate 9S-lipoxygenase (LOX1_5) (PAC:31072353)	PLN02305	PLN02305	-	cl33458	non-specific	0	723.629
Q#24 - >Medtr8g018690 Org_Mtruncatula peptide: Medtr8g018690.1 (1 of 22) K15718 - linoleate 9S-lipoxygenase (LOX1_5) (PAC:31072353)	cl33458	PLN02305 superfamily	-	-	superfamily	0	723.629
Q#24 - >Medtr8g018690 Org_Mtruncatula peptide: Medtr8g018690.1 (1 of 22) K15718 - linoleate 9S-lipoxygenase (LOX1_5) (PAC:31072353)	cd01751	PLAT_LH2	-	cl00011	specific	2.007e-45	159.394
Q#24 - >Medtr8g018690 Org_Mtruncatula peptide: Medtr8g018690.1 (1 of 22) K15718 - linoleate 9S-lipoxygenase (LOX1_5) (PAC:31072353)	cl00011	PLAT superfamily	-	-	superfamily	2.007e-45	159.394
Q#24 - >Medtr8g018690 Org_Mtruncatula peptide: Medtr8g018690.1 (1 of 22) K15718 - linoleate 9S-lipoxygenase (LOX1_5) (PAC:31072353)	smart00308	LH2	-	cl00011	specific	1.49813e-23	95.7861
Q#24 - >Medtr8g018690 Org_Mtruncatula peptide: Medtr8g018690.1 (1 of 22) K15718 - linoleate 9S-lipoxygenase (LOX1_5) (PAC:31072353)	pfam01477	PLAT	-	cl00011	non-specific	4.02204e-15	72.0789
Q#24 - >Medtr8g018690 Org_Mtruncatula peptide: Medtr8g018690.1 (1 of 22) K15718 - linoleate 9S-lipoxygenase (LOX1_5) (PAC:31072353)	cd00113	PLAT	-	cl00011	non-specific	2.34715e-09	55.8081
Q#25 - >Medtr8g018730 Org_Mtruncatula peptide: Medtr8g018730.1 (1 of 22) K15718 - linoleate 9S-lipoxygenase (LOX1_5) (PAC:31074359)	PLN02337	PLN02337	-	cl33468	non-specific	0	1409.82
Q#25 - >Medtr8g018730 Org_Mtruncatula peptide: Medtr8g018730.1 (1 of 22) K15718 - linoleate 9S-lipoxygenase (LOX1_5) (PAC:31074359)	cl33468	PLN02337 superfamily	-	-	superfamily	0	1409.82
Q#25 - >Medtr8g018730 Org_Mtruncatula peptide: Medtr8g018730.1 (1 of 22) K15718 - linoleate 9S-lipoxygenase (LOX1_5) (PAC:31074359)	pfam00305	Lipoxygenase	-	cl37981	specific	0	1290.14
Q#25 - >Medtr8g018730 Org_Mtruncatula peptide: Medtr8g018730.1 (1 of 22) K15718 - linoleate 9S-lipoxygenase (LOX1_5) (PAC:31074359)	cl37981	Lipoxygenase superfamily	-	-	superfamily	0	1290.14
Q#25 - >Medtr8g018730 Org_Mtruncatula peptide: Medtr8g018730.1 (1 of 22) K15718 - linoleate 9S-lipoxygenase (LOX1_5) (PAC:31074359)	PLN02264	PLN02264	-	cl33445	non-specific	0	834.969
Q#25 - >Medtr8g018730 Org_Mtruncatula peptide: Medtr8g018730.1 (1 of 22) K15718 - linoleate 9S-lipoxygenase (LOX1_5) (PAC:31074359)	cl33445	PLN02264 superfamily	-	-	superfamily	0	834.969
Q#25 - >Medtr8g018730 Org_Mtruncatula peptide: Medtr8g018730.1 (1 of 22) K15718 - linoleate 9S-lipoxygenase (LOX1_5) (PAC:31074359)	PLN02305	PLN02305	-	cl33458	non-specific	0	792.58
Q#25 - >Medtr8g018730 Org_Mtruncatula peptide: Medtr8g018730.1 (1 of 22) K15718 - linoleate 9S-lipoxygenase (LOX1_5) (PAC:31074359)	cl33458	PLN02305 superfamily	-	-	superfamily	0	792.58
Q#25 - >Medtr8g018730 Org_Mtruncatula peptide: Medtr8g018730.1 (1 of 22) K15718 - linoleate 9S-lipoxygenase (LOX1_5) (PAC:31074359)	cd01751	PLAT_LH2	-	cl00011	specific	2.98759e-41	147.453
Q#25 - >Medtr8g018730 Org_Mtruncatula peptide: Medtr8g018730.1 (1 of 22) K15718 - linoleate 9S-lipoxygenase (LOX1_5) (PAC:31074359)	cl00011	PLAT superfamily	-	-	superfamily	2.98759e-41	147.453
Q#25 - >Medtr8g018730 Org_Mtruncatula peptide: Medtr8g018730.1 (1 of 22) K15718 - linoleate 9S-lipoxygenase (LOX1_5) (PAC:31074359)	smart00308	LH2	-	cl00011	specific	4.07165e-22	91.9341
Q#25 - >Medtr8g018730 Org_Mtruncatula peptide: Medtr8g018730.1 (1 of 22) K15718 - linoleate 9S-lipoxygenase (LOX1_5) (PAC:31074359)	pfam01477	PLAT	-	cl00011	non-specific	3.97551e-14	69.3825
Q#25 - >Medtr8g018730 Org_Mtruncatula peptide: Medtr8g018730.1 (1 of 22) K15718 - linoleate 9S-lipoxygenase (LOX1_5) (PAC:31074359)	cd00113	PLAT	-	cl00011	non-specific	5.9345e-08	51.5709
Q#26 - >Medtr8g018735 Org_Mtruncatula peptide: Medtr8g018735.1 (1 of 22) K15718 - linoleate 9S-lipoxygenase (LOX1_5) (PAC:31070333)	PLN02337	PLN02337	-	cl33468	non-specific	0	1399.03
Q#26 - >Medtr8g018735 Org_Mtruncatula peptide: Medtr8g018735.1 (1 of 22) K15718 - linoleate 9S-lipoxygenase (LOX1_5) (PAC:31070333)	cl33468	PLN02337 superfamily	-	-	superfamily	0	1399.03
Q#26 - >Medtr8g018735 Org_Mtruncatula peptide: Medtr8g018735.1 (1 of 22) K15718 - linoleate 9S-lipoxygenase (LOX1_5) (PAC:31070333)	pfam00305	Lipoxygenase	-	cl37981	specific	0	1282.44
Q#26 - >Medtr8g018735 Org_Mtruncatula peptide: Medtr8g018735.1 (1 of 22) K15718 - linoleate 9S-lipoxygenase (LOX1_5) (PAC:31070333)	cl37981	Lipoxygenase superfamily	-	-	superfamily	0	1282.44
Q#26 - >Medtr8g018735 Org_Mtruncatula peptide: Medtr8g018735.1 (1 of 22) K15718 - linoleate 9S-lipoxygenase (LOX1_5) (PAC:31070333)	PLN02264	PLN02264	-	cl33445	non-specific	0	828.806
Q#26 - >Medtr8g018735 Org_Mtruncatula peptide: Medtr8g018735.1 (1 of 22) K15718 - linoleate 9S-lipoxygenase (LOX1_5) (PAC:31070333)	cl33445	PLN02264 superfamily	-	-	superfamily	0	828.806
Q#26 - >Medtr8g018735 Org_Mtruncatula peptide: Medtr8g018735.1 (1 of 22) K15718 - linoleate 9S-lipoxygenase (LOX1_5) (PAC:31070333)	PLN02305	PLN02305	-	cl33458	non-specific	0	782.564
Q#26 - >Medtr8g018735 Org_Mtruncatula peptide: Medtr8g018735.1 (1 of 22) K15718 - linoleate 9S-lipoxygenase (LOX1_5) (PAC:31070333)	cl33458	PLN02305 superfamily	-	-	superfamily	0	782.564
Q#26 - >Medtr8g018735 Org_Mtruncatula peptide: Medtr8g018735.1 (1 of 22) K15718 - linoleate 9S-lipoxygenase (LOX1_5) (PAC:31070333)	cd01751	PLAT_LH2	-	cl00011	specific	4.19526e-40	144.371
Q#26 - >Medtr8g018735 Org_Mtruncatula peptide: Medtr8g018735.1 (1 of 22) K15718 - linoleate 9S-lipoxygenase (LOX1_5) (PAC:31070333)	cl00011	PLAT superfamily	-	-	superfamily	4.19526e-40	144.371
Q#26 - >Medtr8g018735 Org_Mtruncatula peptide: Medtr8g018735.1 (1 of 22) K15718 - linoleate 9S-lipoxygenase (LOX1_5) (PAC:31070333)	smart00308	LH2	-	cl00011	specific	1.89285e-21	90.0081
Q#26 - >Medtr8g018735 Org_Mtruncatula peptide: Medtr8g018735.1 (1 of 22) K15718 - linoleate 9S-lipoxygenase (LOX1_5) (PAC:31070333)	pfam01477	PLAT	-	cl00011	non-specific	7.55662e-14	68.6121
Q#26 - >Medtr8g018735 Org_Mtruncatula peptide: Medtr8g018735.1 (1 of 22) K15718 - linoleate 9S-lipoxygenase (LOX1_5) (PAC:31070333)	cd00113	PLAT	-	cl00011	non-specific	5.97703e-07	48.8745
Q#27 - >Medtr8g020970 Org_Mtruncatula peptide: Medtr8g020970.1 (1 of 2) PTHR11771:SF38 - LIPOXYGENASE 3, CHLOROPLASTIC-RELATED (PAC:31071799)	PLN02264	PLN02264	-	cl33445	non-specific	0	1672.01
Q#27 - >Medtr8g020970 Org_Mtruncatula peptide: Medtr8g020970.1 (1 of 2) PTHR11771:SF38 - LIPOXYGENASE 3, CHLOROPLASTIC-RELATED (PAC:31071799)	cl33445	PLN02264 superfamily	-	-	superfamily	0	1672.01
Q#27 - >Medtr8g020970 Org_Mtruncatula peptide: Medtr8g020970.1 (1 of 2) PTHR11771:SF38 - LIPOXYGENASE 3, CHLOROPLASTIC-RELATED (PAC:31071799)	pfam00305	Lipoxygenase	-	cl37981	specific	0	1291.68
Q#27 - >Medtr8g020970 Org_Mtruncatula peptide: Medtr8g020970.1 (1 of 2) PTHR11771:SF38 - LIPOXYGENASE 3, CHLOROPLASTIC-RELATED (PAC:31071799)	cl37981	Lipoxygenase superfamily	-	-	superfamily	0	1291.68
Q#27 - >Medtr8g020970 Org_Mtruncatula peptide: Medtr8g020970.1 (1 of 2) PTHR11771:SF38 - LIPOXYGENASE 3, CHLOROPLASTIC-RELATED (PAC:31071799)	PLN02305	PLN02305	-	cl33458	non-specific	0	1145.81
Q#27 - >Medtr8g020970 Org_Mtruncatula peptide: Medtr8g020970.1 (1 of 2) PTHR11771:SF38 - LIPOXYGENASE 3, CHLOROPLASTIC-RELATED (PAC:31071799)	cl33458	PLN02305 superfamily	-	-	superfamily	0	1145.81
Q#27 - >Medtr8g020970 Org_Mtruncatula peptide: Medtr8g020970.1 (1 of 2) PTHR11771:SF38 - LIPOXYGENASE 3, CHLOROPLASTIC-RELATED (PAC:31071799)	PLN02337	PLN02337	-	cl33468	non-specific	0	978.011
Q#27 - >Medtr8g020970 Org_Mtruncatula peptide: Medtr8g020970.1 (1 of 2) PTHR11771:SF38 - LIPOXYGENASE 3, CHLOROPLASTIC-RELATED (PAC:31071799)	cl33468	PLN02337 superfamily	-	-	superfamily	0	978.011
Q#27 - >Medtr8g020970 Org_Mtruncatula peptide: Medtr8g020970.1 (1 of 2) PTHR11771:SF38 - LIPOXYGENASE 3, CHLOROPLASTIC-RELATED (PAC:31071799)	cd01751	PLAT_LH2	-	cl00011	specific	1.65336e-53	182.506
Q#27 - >Medtr8g020970 Org_Mtruncatula peptide: Medtr8g020970.1 (1 of 2) PTHR11771:SF38 - LIPOXYGENASE 3, CHLOROPLASTIC-RELATED (PAC:31071799)	cl00011	PLAT superfamily	-	-	superfamily	1.65336e-53	182.506
Q#27 - >Medtr8g020970 Org_Mtruncatula peptide: Medtr8g020970.1 (1 of 2) PTHR11771:SF38 - LIPOXYGENASE 3, CHLOROPLASTIC-RELATED (PAC:31071799)	smart00308	LH2	-	cl00011	specific	1.07307e-20	87.6969
Q#27 - >Medtr8g020970 Org_Mtruncatula peptide: Medtr8g020970.1 (1 of 2) PTHR11771:SF38 - LIPOXYGENASE 3, CHLOROPLASTIC-RELATED (PAC:31071799)	pfam01477	PLAT	N	cl00011	non-specific	9.69185e-14	68.2269
Q#27 - >Medtr8g020970 Org_Mtruncatula peptide: Medtr8g020970.1 (1 of 2) PTHR11771:SF38 - LIPOXYGENASE 3, CHLOROPLASTIC-RELATED (PAC:31071799)	cd00113	PLAT	N	cl00011	non-specific	0.00228007	38.8593
Q#28 - >Medtr8g020990 Org_Mtruncatula peptide: Medtr8g020990.1 (1 of 22) K15718 - linoleate 9S-lipoxygenase (LOX1_5) (PAC:31074842)	PLN02337	PLN02337	-	cl33468	non-specific	0	1387.48
Q#28 - >Medtr8g020990 Org_Mtruncatula peptide: Medtr8g020990.1 (1 of 22) K15718 - linoleate 9S-lipoxygenase (LOX1_5) (PAC:31074842)	cl33468	PLN02337 superfamily	-	-	superfamily	0	1387.48
Q#28 - >Medtr8g020990 Org_Mtruncatula peptide: Medtr8g020990.1 (1 of 22) K15718 - linoleate 9S-lipoxygenase (LOX1_5) (PAC:31074842)	pfam00305	Lipoxygenase	-	cl37981	specific	0	1243.92
Q#28 - >Medtr8g020990 Org_Mtruncatula peptide: Medtr8g020990.1 (1 of 22) K15718 - linoleate 9S-lipoxygenase (LOX1_5) (PAC:31074842)	cl37981	Lipoxygenase superfamily	-	-	superfamily	0	1243.92
Q#28 - >Medtr8g020990 Org_Mtruncatula peptide: Medtr8g020990.1 (1 of 22) K15718 - linoleate 9S-lipoxygenase (LOX1_5) (PAC:31074842)	PLN02264	PLN02264	-	cl33445	non-specific	0	783.352
Q#28 - >Medtr8g020990 Org_Mtruncatula peptide: Medtr8g020990.1 (1 of 22) K15718 - linoleate 9S-lipoxygenase (LOX1_5) (PAC:31074842)	cl33445	PLN02264 superfamily	-	-	superfamily	0	783.352
Q#28 - >Medtr8g020990 Org_Mtruncatula peptide: Medtr8g020990.1 (1 of 22) K15718 - linoleate 9S-lipoxygenase (LOX1_5) (PAC:31074842)	PLN02305	PLN02305	-	cl33458	non-specific	0	739.807
Q#28 - >Medtr8g020990 Org_Mtruncatula peptide: Medtr8g020990.1 (1 of 22) K15718 - linoleate 9S-lipoxygenase (LOX1_5) (PAC:31074842)	cl33458	PLN02305 superfamily	-	-	superfamily	0	739.807
Q#28 - >Medtr8g020990 Org_Mtruncatula peptide: Medtr8g020990.1 (1 of 22) K15718 - linoleate 9S-lipoxygenase (LOX1_5) (PAC:31074842)	cd01751	PLAT_LH2	-	cl00011	specific	2.68304e-46	161.705
Q#28 - >Medtr8g020990 Org_Mtruncatula peptide: Medtr8g020990.1 (1 of 22) K15718 - linoleate 9S-lipoxygenase (LOX1_5) (PAC:31074842)	cl00011	PLAT superfamily	-	-	superfamily	2.68304e-46	161.705
Q#28 - >Medtr8g020990 Org_Mtruncatula peptide: Medtr8g020990.1 (1 of 22) K15718 - linoleate 9S-lipoxygenase (LOX1_5) (PAC:31074842)	smart00308	LH2	-	cl00011	specific	7.84313e-23	93.8601
Q#28 - >Medtr8g020990 Org_Mtruncatula peptide: Medtr8g020990.1 (1 of 22) K15718 - linoleate 9S-lipoxygenase (LOX1_5) (PAC:31074842)	pfam01477	PLAT	-	cl00011	non-specific	8.21485e-17	77.0865
Q#28 - >Medtr8g020990 Org_Mtruncatula peptide: Medtr8g020990.1 (1 of 22) K15718 - linoleate 9S-lipoxygenase (LOX1_5) (PAC:31074842)	cd00113	PLAT	N	cl00011	non-specific	1.13136e-07	50.8005
Q#29 - >Medtr8g021020 Org_Mtruncatula peptide: Medtr8g021020.1 (1 of 22) K15718 - linoleate 9S-lipoxygenase (LOX1_5) (PAC:31071332)	PLN02337	PLN02337	N	cl33468	non-specific	0	716.46
Q#29 - >Medtr8g021020 Org_Mtruncatula peptide: Medtr8g021020.1 (1 of 22) K15718 - linoleate 9S-lipoxygenase (LOX1_5) (PAC:31071332)	cl33468	PLN02337 superfamily	N	-	superfamily	0	716.46
Q#29 - >Medtr8g021020 Org_Mtruncatula peptide: Medtr8g021020.1 (1 of 22) K15718 - linoleate 9S-lipoxygenase (LOX1_5) (PAC:31071332)	pfam00305	Lipoxygenase	N	cl37981	non-specific	0	707.719
Q#29 - >Medtr8g021020 Org_Mtruncatula peptide: Medtr8g021020.1 (1 of 22) K15718 - linoleate 9S-lipoxygenase (LOX1_5) (PAC:31071332)	cl37981	Lipoxygenase superfamily	N	-	superfamily	0	707.719
Q#29 - >Medtr8g021020 Org_Mtruncatula peptide: Medtr8g021020.1 (1 of 22) K15718 - linoleate 9S-lipoxygenase (LOX1_5) (PAC:31071332)	PLN02264	PLN02264	N	cl33445	non-specific	9.564e-137	414.716
Q#29 - >Medtr8g021020 Org_Mtruncatula peptide: Medtr8g021020.1 (1 of 22) K15718 - linoleate 9S-lipoxygenase (LOX1_5) (PAC:31071332)	cl33445	PLN02264 superfamily	N	-	superfamily	9.564e-137	414.716
Q#29 - >Medtr8g021020 Org_Mtruncatula peptide: Medtr8g021020.1 (1 of 22) K15718 - linoleate 9S-lipoxygenase (LOX1_5) (PAC:31071332)	PLN02305	PLN02305	N	cl33458	non-specific	1.28839e-130	398.52
Q#29 - >Medtr8g021020 Org_Mtruncatula peptide: Medtr8g021020.1 (1 of 22) K15718 - linoleate 9S-lipoxygenase (LOX1_5) (PAC:31071332)	cl33458	PLN02305 superfamily	N	-	superfamily	1.28839e-130	398.52
Q#30 - >Medtr8g080230 Org_Mtruncatula peptide: Medtr8g080230.1 (1 of 1) PTHR11771:SF60 - LIPOXYGENASE 6, CHLOROPLASTIC (PAC:31075156)	PLN02305	PLN02305	-	cl33458	non-specific	0	1603.81
Q#30 - >Medtr8g080230 Org_Mtruncatula peptide: Medtr8g080230.1 (1 of 1) PTHR11771:SF60 - LIPOXYGENASE 6, CHLOROPLASTIC (PAC:31075156)	cl33458	PLN02305 superfamily	-	-	superfamily	0	1603.81
Q#30 - >Medtr8g080230 Org_Mtruncatula peptide: Medtr8g080230.1 (1 of 1) PTHR11771:SF60 - LIPOXYGENASE 6, CHLOROPLASTIC (PAC:31075156)	pfam00305	Lipoxygenase	-	cl37981	specific	0	1258.94
Q#30 - >Medtr8g080230 Org_Mtruncatula peptide: Medtr8g080230.1 (1 of 1) PTHR11771:SF60 - LIPOXYGENASE 6, CHLOROPLASTIC (PAC:31075156)	cl37981	Lipoxygenase superfamily	-	-	superfamily	0	1258.94
Q#30 - >Medtr8g080230 Org_Mtruncatula peptide: Medtr8g080230.1 (1 of 1) PTHR11771:SF60 - LIPOXYGENASE 6, CHLOROPLASTIC (PAC:31075156)	PLN02264	PLN02264	-	cl33445	non-specific	0	1108.46
Q#30 - >Medtr8g080230 Org_Mtruncatula peptide: Medtr8g080230.1 (1 of 1) PTHR11771:SF60 - LIPOXYGENASE 6, CHLOROPLASTIC (PAC:31075156)	cl33445	PLN02264 superfamily	-	-	superfamily	0	1108.46
Q#30 - >Medtr8g080230 Org_Mtruncatula peptide: Medtr8g080230.1 (1 of 1) PTHR11771:SF60 - LIPOXYGENASE 6, CHLOROPLASTIC (PAC:31075156)	PLN02337	PLN02337	-	cl33468	non-specific	0	900.971
Q#30 - >Medtr8g080230 Org_Mtruncatula peptide: Medtr8g080230.1 (1 of 1) PTHR11771:SF60 - LIPOXYGENASE 6, CHLOROPLASTIC (PAC:31075156)	cl33468	PLN02337 superfamily	-	-	superfamily	0	900.971
Q#30 - >Medtr8g080230 Org_Mtruncatula peptide: Medtr8g080230.1 (1 of 1) PTHR11771:SF60 - LIPOXYGENASE 6, CHLOROPLASTIC (PAC:31075156)	cd01751	PLAT_LH2	-	cl00011	non-specific	8.25977e-33	123.57
Q#30 - >Medtr8g080230 Org_Mtruncatula peptide: Medtr8g080230.1 (1 of 1) PTHR11771:SF60 - LIPOXYGENASE 6, CHLOROPLASTIC (PAC:31075156)	cl00011	PLAT superfamily	-	-	superfamily	8.25977e-33	123.57
Q#30 - >Medtr8g080230 Org_Mtruncatula peptide: Medtr8g080230.1 (1 of 1) PTHR11771:SF60 - LIPOXYGENASE 6, CHLOROPLASTIC (PAC:31075156)	smart00308	LH2	-	cl00011	non-specific	1.17064e-13	67.6665
Q#30 - >Medtr8g080230 Org_Mtruncatula peptide: Medtr8g080230.1 (1 of 1) PTHR11771:SF60 - LIPOXYGENASE 6, CHLOROPLASTIC (PAC:31075156)	pfam01477	PLAT	-	cl00011	non-specific	2.21351e-08	53.2041
