# Supplementary material for: A genome-wide study of the lipoxygenase gene families in Medicago truncatula and Medicago sativa reveals that MtLOX24 participates in the methyl jasmonate response
Source: BMC Genomics. 2024 Feb 19;25:195. doi: 10.1186/s12864-024-10071-1 (PMC10875803; doi:10.1186/s12864-024-10071-1)
Supplement: Supplementary file 8 — Additional file 8. Table S6. Conserved structural domains in Medicago sativa LOXs. [file 12864_2024_10071_MOESM8_ESM.xlsx]

## Sheet: Sheet1
Table S6. Conserved structural domains in Medicago sativa LOXs.
Query	Accession	Short name	Incomplete	Superfamily	Hit type	E-Value	Bitscore
Q#1 - >Msa0032950	PLN02337	PLN02337	-	cl33468	specific	0	1682.16
Q#1 - >Msa0032950	cl33468	PLN02337 superfamily	-	-	superfamily	0	1682.16
Q#1 - >Msa0032950	pfam00305	Lipoxygenase	-	cl37981	specific	0	1322.5
Q#1 - >Msa0032950	cl37981	Lipoxygenase superfamily	-	-	superfamily	0	1322.5
Q#1 - >Msa0032950	PLN02264	PLN02264	-	cl33445	non-specific	0	814.168
Q#1 - >Msa0032950	cl33445	PLN02264 superfamily	-	-	superfamily	0	814.168
Q#1 - >Msa0032950	PLN02305	PLN02305	-	cl33458	non-specific	0	801.054
Q#1 - >Msa0032950	cl33458	PLN02305 superfamily	-	-	superfamily	0	801.054
Q#1 - >Msa0032950	cd01751	PLAT_LH2	-	cl00011	specific	5.98906e-47	163.631
Q#1 - >Msa0032950	cl00011	PLAT superfamily	-	-	superfamily	5.98906e-47	163.631
Q#1 - >Msa0032950	smart00308	LH2	-	cl00011	specific	1.2759e-29	113.12
Q#1 - >Msa0032950	pfam01477	PLAT	-	cl00011	non-specific	1.30926e-19	84.7905
Q#1 - >Msa0032950	cd00113	PLAT	N	cl00011	non-specific	7.92573e-07	48.4893
Q#2 - >Msa0000610	PLN02305	PLN02305	-	cl33458	non-specific	0	1602.27
Q#2 - >Msa0000610	cl33458	PLN02305 superfamily	-	-	superfamily	0	1602.27
Q#2 - >Msa0000610	pfam00305	Lipoxygenase	-	cl37981	specific	0	1261.64
Q#2 - >Msa0000610	cl37981	Lipoxygenase superfamily	-	-	superfamily	0	1261.64
Q#2 - >Msa0000610	PLN02264	PLN02264	-	cl33445	non-specific	0	1099.99
Q#2 - >Msa0000610	cl33445	PLN02264 superfamily	-	-	superfamily	0	1099.99
Q#2 - >Msa0000610	PLN02337	PLN02337	-	cl33468	non-specific	0	905.979
Q#2 - >Msa0000610	cl33468	PLN02337 superfamily	-	-	superfamily	0	905.979
Q#2 - >Msa0000610	cd01751	PLAT_LH2	-	cl00011	non-specific	3.02971e-34	127.808
Q#2 - >Msa0000610	cl00011	PLAT superfamily	-	-	superfamily	3.02971e-34	127.808
Q#2 - >Msa0000610	smart00308	LH2	-	cl00011	non-specific	5.0507e-12	63.0441
Q#2 - >Msa0000610	pfam01477	PLAT	-	cl00011	non-specific	2.43912e-08	52.8189
Q#3 - >Msa0032910	PLN02337	PLN02337	-	cl33468	specific	0	1628.23
Q#3 - >Msa0032910	cl33468	PLN02337 superfamily	-	-	superfamily	0	1628.23
Q#3 - >Msa0032910	pfam00305	Lipoxygenase	-	cl37981	specific	0	1293.99
Q#3 - >Msa0032910	cl37981	Lipoxygenase superfamily	-	-	superfamily	0	1293.99
Q#3 - >Msa0032910	PLN02264	PLN02264	-	cl33445	non-specific	0	791.056
Q#3 - >Msa0032910	cl33445	PLN02264 superfamily	-	-	superfamily	0	791.056
Q#3 - >Msa0032910	PLN02305	PLN02305	-	cl33458	non-specific	0	778.327
Q#3 - >Msa0032910	cl33458	PLN02305 superfamily	-	-	superfamily	0	778.327
Q#3 - >Msa0032910	cd01751	PLAT_LH2	-	cl00011	specific	8.08562e-43	152.075
Q#3 - >Msa0032910	cl00011	PLAT superfamily	-	-	superfamily	8.08562e-43	152.075
Q#3 - >Msa0032910	smart00308	LH2	-	cl00011	specific	2.0107e-28	109.653
Q#3 - >Msa0032910	pfam01477	PLAT	N	cl00011	non-specific	4.26434e-15	72.0789
Q#3 - >Msa0032910	cd00113	PLAT	N	cl00011	non-specific	8.47546e-07	48.4893
Q#4 - >Msa0080040	PLN02337	PLN02337	-	cl33468	specific	0	1650.95
Q#4 - >Msa0080040	cl33468	PLN02337 superfamily	-	-	superfamily	0	1650.95
Q#4 - >Msa0080040	PLN02337	PLN02337	-	cl33468	specific	0	1585.09
Q#4 - >Msa0080040	cl33468	PLN02337 superfamily	-	-	superfamily	0	1585.09
Q#4 - >Msa0080040	pfam00305	Lipoxygenase	-	cl37981	specific	0	1317.1
Q#4 - >Msa0080040	cl37981	Lipoxygenase superfamily	-	-	superfamily	0	1317.1
Q#4 - >Msa0080040	pfam00305	Lipoxygenase	-	cl37981	specific	0	1314.79
Q#4 - >Msa0080040	cl37981	Lipoxygenase superfamily	-	-	superfamily	0	1314.79
Q#4 - >Msa0080040	PLN02264	PLN02264	-	cl33445	non-specific	0	796.449
Q#4 - >Msa0080040	cl33445	PLN02264 superfamily	-	-	superfamily	0	796.449
Q#4 - >Msa0080040	PLN02264	PLN02264	-	cl33445	non-specific	0	792.212
Q#4 - >Msa0080040	cl33445	PLN02264 superfamily	-	-	superfamily	0	792.212
Q#4 - >Msa0080040	PLN02305	PLN02305	-	cl33458	non-specific	0	784.105
Q#4 - >Msa0080040	cl33458	PLN02305 superfamily	-	-	superfamily	0	784.105
Q#4 - >Msa0080040	PLN02305	PLN02305	-	cl33458	non-specific	0	774.475
Q#4 - >Msa0080040	cl33458	PLN02305 superfamily	-	-	superfamily	0	774.475
Q#4 - >Msa0080040	cd01751	PLAT_LH2	-	cl00011	specific	5.00394e-45	159.394
Q#4 - >Msa0080040	cl00011	PLAT superfamily	-	-	superfamily	5.00394e-45	159.394
Q#4 - >Msa0080040	cd01751	PLAT_LH2	N	cl00011	non-specific	5.33073e-32	122.03
Q#4 - >Msa0080040	cl00011	PLAT superfamily	N	-	superfamily	5.33073e-32	122.03
Q#4 - >Msa0080040	smart00308	LH2	-	cl00011	specific	8.79074e-29	111.579
Q#4 - >Msa0080040	smart00308	LH2	N	cl00011	specific	2.04254e-25	101.949
Q#4 - >Msa0080040	pfam01477	PLAT	-	cl00011	non-specific	1.65845e-18	82.8645
Q#4 - >Msa0080040	pfam01477	PLAT	-	cl00011	non-specific	9.34316e-18	80.5533
Q#4 - >Msa0080040	cd00113	PLAT	N	cl00011	non-specific	1.63362e-06	48.4893
Q#4 - >Msa0080040	cd00113	PLAT	N	cl00011	non-specific	1.71477e-06	48.4893
Q#5 - >Msa0134750	PLN02337	PLN02337	-	cl33468	specific	0	1717.21
Q#5 - >Msa0134750	cl33468	PLN02337 superfamily	-	-	superfamily	0	1717.21
Q#5 - >Msa0134750	pfam00305	Lipoxygenase	-	cl37981	specific	0	1314.79
Q#5 - >Msa0134750	cl37981	Lipoxygenase superfamily	-	-	superfamily	0	1314.79
Q#5 - >Msa0134750	PLN02264	PLN02264	-	cl33445	non-specific	0	807.235
Q#5 - >Msa0134750	cl33445	PLN02264 superfamily	-	-	superfamily	0	807.235
Q#5 - >Msa0134750	PLN02305	PLN02305	-	cl33458	non-specific	0	750.978
Q#5 - >Msa0134750	cl33458	PLN02305 superfamily	-	-	superfamily	0	750.978
Q#5 - >Msa0134750	cd01751	PLAT_LH2	-	cl00011	specific	1.92173e-48	167.868
Q#5 - >Msa0134750	cl00011	PLAT superfamily	-	-	superfamily	1.92173e-48	167.868
Q#5 - >Msa0134750	smart00308	LH2	-	cl00011	specific	1.63287e-24	98.4825
Q#5 - >Msa0134750	pfam01477	PLAT	-	cl00011	non-specific	7.79793e-19	82.8645
Q#5 - >Msa0134750	cd00113	PLAT	N	cl00011	non-specific	0.00146458	39.2445
Q#6 - >Msa0184390	PLN02337	PLN02337	-	cl33468	non-specific	0	1393.64
Q#6 - >Msa0184390	cl33468	PLN02337 superfamily	-	-	superfamily	0	1393.64
Q#6 - >Msa0184390	pfam00305	Lipoxygenase	-	cl37981	specific	0	1277.81
Q#6 - >Msa0184390	cl37981	Lipoxygenase superfamily	-	-	superfamily	0	1277.81
Q#6 - >Msa0184390	PLN02264	PLN02264	-	cl33445	non-specific	0	813.013
Q#6 - >Msa0184390	cl33445	PLN02264 superfamily	-	-	superfamily	0	813.013
Q#6 - >Msa0184390	PLN02305	PLN02305	-	cl33458	non-specific	0	770.623
Q#6 - >Msa0184390	cl33458	PLN02305 superfamily	-	-	superfamily	0	770.623
Q#6 - >Msa0184390	cd01751	PLAT_LH2	-	cl00011	specific	7.38386e-42	149.379
Q#6 - >Msa0184390	cl00011	PLAT superfamily	-	-	superfamily	7.38386e-42	149.379
Q#6 - >Msa0184390	smart00308	LH2	-	cl00011	specific	4.08752e-26	103.105
Q#6 - >Msa0184390	pfam01477	PLAT	-	cl00011	non-specific	1.76721e-16	75.9309
Q#6 - >Msa0184390	cd00113	PLAT	-	cl00011	non-specific	3.53713e-09	55.4229
Q#7 - >Msa0165860	PLN02337	PLN02337	-	cl33468	specific	0	1682.93
Q#7 - >Msa0165860	cl33468	PLN02337 superfamily	-	-	superfamily	0	1682.93
Q#7 - >Msa0165860	pfam00305	Lipoxygenase	-	cl37981	specific	0	1324.42
Q#7 - >Msa0165860	cl37981	Lipoxygenase superfamily	-	-	superfamily	0	1324.42
Q#7 - >Msa0165860	PLN02264	PLN02264	-	cl33445	non-specific	0	814.168
Q#7 - >Msa0165860	cl33445	PLN02264 superfamily	-	-	superfamily	0	814.168
Q#7 - >Msa0165860	PLN02305	PLN02305	-	cl33458	non-specific	0	801.054
Q#7 - >Msa0165860	cl33458	PLN02305 superfamily	-	-	superfamily	0	801.054
Q#7 - >Msa0165860	cd01751	PLAT_LH2	-	cl00011	specific	5.64553e-47	163.631
Q#7 - >Msa0165860	cl00011	PLAT superfamily	-	-	superfamily	5.64553e-47	163.631
Q#7 - >Msa0165860	smart00308	LH2	-	cl00011	specific	1.25136e-29	113.12
Q#7 - >Msa0165860	pfam01477	PLAT	-	cl00011	non-specific	1.29661e-19	85.1757
Q#7 - >Msa0165860	cd00113	PLAT	N	cl00011	non-specific	8.00296e-07	48.4893
Q#8 - >Msa0179720	PLN02337	PLN02337	-	cl33468	specific	0	1721.45
Q#8 - >Msa0179720	cl33468	PLN02337 superfamily	-	-	superfamily	0	1721.45
Q#8 - >Msa0179720	pfam00305	Lipoxygenase	-	cl37981	specific	0	1310.94
Q#8 - >Msa0179720	cl37981	Lipoxygenase superfamily	-	-	superfamily	0	1310.94
Q#8 - >Msa0179720	PLN02264	PLN02264	-	cl33445	non-specific	0	806.079
Q#8 - >Msa0179720	cl33445	PLN02264 superfamily	-	-	superfamily	0	806.079
Q#8 - >Msa0179720	PLN02305	PLN02305	-	cl33458	non-specific	0	750.593
Q#8 - >Msa0179720	cl33458	PLN02305 superfamily	-	-	superfamily	0	750.593
Q#8 - >Msa0179720	cd01751	PLAT_LH2	-	cl00011	specific	1.68815e-49	170.95
Q#8 - >Msa0179720	cl00011	PLAT superfamily	-	-	superfamily	1.68815e-49	170.95
Q#8 - >Msa0179720	smart00308	LH2	-	cl00011	specific	3.22528e-26	103.49
Q#8 - >Msa0179720	pfam01477	PLAT	-	cl00011	non-specific	5.83294e-20	85.9461
Q#8 - >Msa0179720	cd00113	PLAT	-	cl00011	non-specific	0.000374594	40.7853
Q#9 - >Msa0160610	PLN02337	PLN02337	-	cl33468	specific	0	1695.64
Q#9 - >Msa0160610	cl33468	PLN02337 superfamily	-	-	superfamily	0	1695.64
Q#9 - >Msa0160610	pfam00305	Lipoxygenase	-	cl37981	specific	0	1312.1
Q#9 - >Msa0160610	cl37981	Lipoxygenase superfamily	-	-	superfamily	0	1312.1
Q#9 - >Msa0160610	PLN02264	PLN02264	-	cl33445	non-specific	0	809.931
Q#9 - >Msa0160610	cl33445	PLN02264 superfamily	-	-	superfamily	0	809.931
Q#9 - >Msa0160610	PLN02305	PLN02305	-	cl33458	non-specific	0	780.638
Q#9 - >Msa0160610	cl33458	PLN02305 superfamily	-	-	superfamily	0	780.638
Q#9 - >Msa0160610	cd01751	PLAT_LH2	-	cl00011	specific	3.02136e-50	172.876
Q#9 - >Msa0160610	cl00011	PLAT superfamily	-	-	superfamily	3.02136e-50	172.876
Q#9 - >Msa0160610	smart00308	LH2	-	cl00011	specific	6.14584e-29	111.194
Q#9 - >Msa0160610	pfam01477	PLAT	-	cl00011	non-specific	5.41115e-21	89.0277
Q#9 - >Msa0160610	cd00113	PLAT	N	cl00011	non-specific	1.7886e-09	56.1933
Q#10 - >Msa0224080	PLN02337	PLN02337	-	cl33468	specific	0	1472.22
Q#10 - >Msa0224080	cl33468	PLN02337 superfamily	-	-	superfamily	0	1472.22
Q#10 - >Msa0224080	pfam00305	Lipoxygenase	-	cl37981	specific	0	1311.33
Q#10 - >Msa0224080	cl37981	Lipoxygenase superfamily	-	-	superfamily	0	1311.33
Q#10 - >Msa0224080	PLN02264	PLN02264	-	cl33445	non-specific	0	823.028
Q#10 - >Msa0224080	cl33445	PLN02264 superfamily	-	-	superfamily	0	823.028
Q#10 - >Msa0224080	PLN02305	PLN02305	-	cl33458	non-specific	0	803.75
Q#10 - >Msa0224080	cl33458	PLN02305 superfamily	-	-	superfamily	0	803.75
Q#10 - >Msa0224080	cd01751	PLAT_LH2	-	cl00011	specific	7.13956e-54	182.891
Q#10 - >Msa0224080	cl00011	PLAT superfamily	-	-	superfamily	7.13956e-54	182.891
Q#10 - >Msa0224080	smart00308	LH2	-	cl00011	specific	1.15904e-26	104.646
Q#10 - >Msa0224080	pfam01477	PLAT	-	cl00011	non-specific	2.5684e-19	84.0201
Q#10 - >Msa0224080	cd00113	PLAT	-	cl00011	non-specific	5.03876e-10	57.7341
Q#11 - >Msa0271420	pfam00305	Lipoxygenase	-	cl37981	specific	0	1178.05
Q#11 - >Msa0271420	cl37981	Lipoxygenase superfamily	-	-	superfamily	0	1178.05
Q#11 - >Msa0271420	PLN02337	PLN02337	-	cl33468	non-specific	0	847.813
Q#11 - >Msa0271420	cl33468	PLN02337 superfamily	-	-	superfamily	0	847.813
Q#11 - >Msa0271420	PLN02305	PLN02305	-	cl33458	non-specific	0	837.263
Q#11 - >Msa0271420	cl33458	PLN02305 superfamily	-	-	superfamily	0	837.263
Q#11 - >Msa0271420	PLN02264	PLN02264	-	cl33445	non-specific	0	823.413
Q#11 - >Msa0271420	cl33445	PLN02264 superfamily	-	-	superfamily	0	823.413
Q#11 - >Msa0271420	cd01751	PLAT_LH2	-	cl00011	non-specific	1.70676e-30	116.637
Q#11 - >Msa0271420	cl00011	PLAT superfamily	-	-	superfamily	1.70676e-30	116.637
Q#11 - >Msa0271420	smart00308	LH2	N	cl00011	non-specific	1.37116e-11	61.5033
Q#11 - >Msa0271420	pfam01477	PLAT	N	cl00011	non-specific	3.63828e-07	49.3521
Q#11 - >Msa0271420	PRK06075	PRK06075	NC	cl21493	non-specific	0.00754207	39.3689
Q#11 - >Msa0271420	cl21493	Complex1_49kDa superfamily	NC	-	superfamily	0.00754207	39.3689
Q#11 - >Msa0271420	COG0649	NuoD	NC	cl43223	non-specific	0.00779273	39.497
Q#11 - >Msa0271420	cl43223	NuoD superfamily	NC	-	superfamily	0.00779273	39.497
Q#12 - >Msa0306950	PLN02337	PLN02337	-	cl33468	specific	0	1714.51
Q#12 - >Msa0306950	cl33468	PLN02337 superfamily	-	-	superfamily	0	1714.51
Q#12 - >Msa0306950	pfam00305	Lipoxygenase	-	cl37981	specific	0	1314.41
Q#12 - >Msa0306950	cl37981	Lipoxygenase superfamily	-	-	superfamily	0	1314.41
Q#12 - >Msa0306950	PLN02264	PLN02264	-	cl33445	non-specific	0	805.309
Q#12 - >Msa0306950	cl33445	PLN02264 superfamily	-	-	superfamily	0	805.309
Q#12 - >Msa0306950	PLN02305	PLN02305	-	cl33458	non-specific	0	752.904
Q#12 - >Msa0306950	cl33458	PLN02305 superfamily	-	-	superfamily	0	752.904
Q#12 - >Msa0306950	cd01751	PLAT_LH2	-	cl00011	specific	6.04779e-49	169.409
Q#12 - >Msa0306950	cl00011	PLAT superfamily	-	-	superfamily	6.04779e-49	169.409
Q#12 - >Msa0306950	smart00308	LH2	-	cl00011	specific	3.38436e-25	100.408
Q#12 - >Msa0306950	pfam01477	PLAT	-	cl00011	non-specific	2.27164e-19	84.4053
Q#12 - >Msa0306950	cd00113	PLAT	N	cl00011	non-specific	0.000584519	40.4001
Q#13 - >Msa0372450	PLN02337	PLN02337	-	cl33468	non-specific	0	1365.52
Q#13 - >Msa0372450	cl33468	PLN02337 superfamily	-	-	superfamily	0	1365.52
Q#13 - >Msa0372450	pfam00305	Lipoxygenase	-	cl37981	specific	0	1245.07
Q#13 - >Msa0372450	cl37981	Lipoxygenase superfamily	-	-	superfamily	0	1245.07
Q#13 - >Msa0372450	PLN02264	PLN02264	-	cl33445	non-specific	0	812.242
Q#13 - >Msa0372450	cl33445	PLN02264 superfamily	-	-	superfamily	0	812.242
Q#13 - >Msa0372450	PLN02305	PLN02305	-	cl33458	non-specific	0	740.192
Q#13 - >Msa0372450	cl33458	PLN02305 superfamily	-	-	superfamily	0	740.192
Q#13 - >Msa0372450	cd01751	PLAT_LH2	-	cl00011	specific	6.89141e-42	149.379
Q#13 - >Msa0372450	cl00011	PLAT superfamily	-	-	superfamily	6.89141e-42	149.379
Q#13 - >Msa0372450	smart00308	LH2	-	cl00011	specific	9.97422e-23	93.4749
Q#13 - >Msa0372450	pfam01477	PLAT	N	cl00011	non-specific	6.6565e-12	62.8341
Q#13 - >Msa0372450	cd00113	PLAT	N	cl00011	non-specific	1.26756e-05	45.0225
Q#14 - >Msa0419960	pfam00305	Lipoxygenase	-	cl37981	specific	0	1279.35
Q#14 - >Msa0419960	cl37981	Lipoxygenase superfamily	-	-	superfamily	0	1279.35
Q#14 - >Msa0419960	PLN02305	PLN02305	-	cl33458	non-specific	0	943.963
Q#14 - >Msa0419960	cl33458	PLN02305 superfamily	-	-	superfamily	0	943.963
Q#14 - >Msa0419960	PLN02264	PLN02264	-	cl33445	non-specific	0	924.72
Q#14 - >Msa0419960	cl33445	PLN02264 superfamily	-	-	superfamily	0	924.72
Q#14 - >Msa0419960	PLN02337	PLN02337	-	cl33468	non-specific	0	917.92
Q#14 - >Msa0419960	cl33468	PLN02337 superfamily	-	-	superfamily	0	917.92
Q#14 - >Msa0419960	cd01751	PLAT_LH2	-	cl00011	specific	1.37648e-42	151.305
Q#14 - >Msa0419960	cl00011	PLAT superfamily	-	-	superfamily	1.37648e-42	151.305
Q#14 - >Msa0419960	smart00308	LH2	-	cl00011	non-specific	1.79335e-16	75.7557
Q#14 - >Msa0419960	pfam01477	PLAT	N	cl00011	specific	2.94871e-08	52.8189
Q#15 - >Msa0419940	pfam00305	Lipoxygenase	-	cl37981	specific	0	1144.15
Q#15 - >Msa0419940	cl37981	Lipoxygenase superfamily	-	-	superfamily	0	1144.15
Q#15 - >Msa0419940	PLN02337	PLN02337	-	cl33468	non-specific	0	822.775
Q#15 - >Msa0419940	cl33468	PLN02337 superfamily	-	-	superfamily	0	822.775
Q#15 - >Msa0419940	PLN02305	PLN02305	-	cl33458	non-specific	0	817.232
Q#15 - >Msa0419940	cl33458	PLN02305 superfamily	-	-	superfamily	0	817.232
Q#15 - >Msa0419940	PLN02264	PLN02264	-	cl33445	non-specific	0	808.775
Q#15 - >Msa0419940	cl33445	PLN02264 superfamily	-	-	superfamily	0	808.775
Q#15 - >Msa0419940	cd01751	PLAT_LH2	-	cl00011	non-specific	2.52961e-27	107.777
Q#15 - >Msa0419940	cl00011	PLAT superfamily	-	-	superfamily	2.52961e-27	107.777
Q#15 - >Msa0419940	smart00308	LH2	N	cl00011	non-specific	4.0738e-12	63.0441
Q#15 - >Msa0419940	pfam01477	PLAT	N	cl00011	non-specific	1.29118e-07	50.5077
Q#15 - >Msa0419940	PRK06075	PRK06075	NC	cl21493	non-specific	0.0073982	39.3689
Q#15 - >Msa0419940	cl21493	Complex1_49kDa superfamily	NC	-	superfamily	0.0073982	39.3689
Q#16 - >Msa0418580	PLN02337	PLN02337	-	cl33468	specific	0	1717.98
Q#16 - >Msa0418580	cl33468	PLN02337 superfamily	-	-	superfamily	0	1717.98
Q#16 - >Msa0418580	pfam00305	Lipoxygenase	-	cl37981	specific	0	1315.18
Q#16 - >Msa0418580	cl37981	Lipoxygenase superfamily	-	-	superfamily	0	1315.18
Q#16 - >Msa0418580	PLN02264	PLN02264	-	cl33445	non-specific	0	806.849
Q#16 - >Msa0418580	cl33445	PLN02264 superfamily	-	-	superfamily	0	806.849
Q#16 - >Msa0418580	PLN02305	PLN02305	-	cl33458	non-specific	0	749.822
Q#16 - >Msa0418580	cl33458	PLN02305 superfamily	-	-	superfamily	0	749.822
Q#16 - >Msa0418580	cd01751	PLAT_LH2	-	cl00011	specific	1.77573e-48	167.868
Q#16 - >Msa0418580	cl00011	PLAT superfamily	-	-	superfamily	1.77573e-48	167.868
Q#16 - >Msa0418580	smart00308	LH2	-	cl00011	specific	1.55545e-24	98.4825
Q#16 - >Msa0418580	pfam01477	PLAT	-	cl00011	non-specific	7.72257e-19	82.8645
Q#16 - >Msa0418580	cd00113	PLAT	N	cl00011	non-specific	0.00146458	39.2445
Q#17 - >Msa0466040	pfam00305	Lipoxygenase	-	cl37981	specific	0	1151.08
Q#17 - >Msa0466040	cl37981	Lipoxygenase superfamily	-	-	superfamily	0	1151.08
Q#17 - >Msa0466040	PLN02264	PLN02264	-	cl33445	non-specific	0	851.147
Q#17 - >Msa0466040	cl33445	PLN02264 superfamily	-	-	superfamily	0	851.147
Q#17 - >Msa0466040	PLN02305	PLN02305	-	cl33458	non-specific	0	848.819
Q#17 - >Msa0466040	cl33458	PLN02305 superfamily	-	-	superfamily	0	848.819
Q#17 - >Msa0466040	PLN02337	PLN02337	-	cl33468	non-specific	0	842.806
Q#17 - >Msa0466040	cl33468	PLN02337 superfamily	-	-	superfamily	0	842.806
Q#17 - >Msa0466040	cd01751	PLAT_LH2	-	cl00011	non-specific	3.45867e-38	138.978
Q#17 - >Msa0466040	cl00011	PLAT superfamily	-	-	superfamily	3.45867e-38	138.978
Q#17 - >Msa0466040	smart00308	LH2	-	cl00011	non-specific	1.62153e-14	69.9777
Q#17 - >Msa0466040	pfam01477	PLAT	N	cl00011	specific	1.11608e-07	50.8929
Q#18 - >Msa0466650	PLN02337	PLN02337	-	cl33468	non-specific	0	1365.52
Q#18 - >Msa0466650	cl33468	PLN02337 superfamily	-	-	superfamily	0	1365.52
Q#18 - >Msa0466650	pfam00305	Lipoxygenase	-	cl37981	specific	0	1245.07
Q#18 - >Msa0466650	cl37981	Lipoxygenase superfamily	-	-	superfamily	0	1245.07
Q#18 - >Msa0466650	PLN02264	PLN02264	-	cl33445	non-specific	0	812.242
Q#18 - >Msa0466650	cl33445	PLN02264 superfamily	-	-	superfamily	0	812.242
Q#18 - >Msa0466650	PLN02305	PLN02305	-	cl33458	non-specific	0	740.192
Q#18 - >Msa0466650	cl33458	PLN02305 superfamily	-	-	superfamily	0	740.192
Q#18 - >Msa0466650	cd01751	PLAT_LH2	-	cl00011	specific	6.89141e-42	149.379
Q#18 - >Msa0466650	cl00011	PLAT superfamily	-	-	superfamily	6.89141e-42	149.379
Q#18 - >Msa0466650	smart00308	LH2	-	cl00011	specific	9.97422e-23	93.4749
Q#18 - >Msa0466650	pfam01477	PLAT	N	cl00011	non-specific	6.6565e-12	62.8341
Q#18 - >Msa0466650	cd00113	PLAT	N	cl00011	non-specific	1.26756e-05	45.0225
Q#19 - >Msa0466050	pfam00305	Lipoxygenase	-	cl37981	specific	0	1281.28
Q#19 - >Msa0466050	cl37981	Lipoxygenase superfamily	-	-	superfamily	0	1281.28
Q#19 - >Msa0466050	PLN02305	PLN02305	-	cl33458	non-specific	0	941.652
Q#19 - >Msa0466050	cl33458	PLN02305 superfamily	-	-	superfamily	0	941.652
Q#19 - >Msa0466050	PLN02264	PLN02264	-	cl33445	non-specific	0	922.409
Q#19 - >Msa0466050	cl33445	PLN02264 superfamily	-	-	superfamily	0	922.409
Q#19 - >Msa0466050	PLN02337	PLN02337	-	cl33468	non-specific	0	919.846
Q#19 - >Msa0466050	cl33468	PLN02337 superfamily	-	-	superfamily	0	919.846
Q#19 - >Msa0466050	cd01751	PLAT_LH2	-	cl00011	specific	1.53206e-42	151.305
Q#19 - >Msa0466050	cl00011	PLAT superfamily	-	-	superfamily	1.53206e-42	151.305
Q#19 - >Msa0466050	smart00308	LH2	-	cl00011	non-specific	1.8827e-16	75.7557
Q#19 - >Msa0466050	pfam01477	PLAT	N	cl00011	specific	3.12552e-08	52.4337
Q#20 - >Msa0466030	pfam00305	Lipoxygenase	-	cl37981	specific	0	1142.99
Q#20 - >Msa0466030	cl37981	Lipoxygenase superfamily	-	-	superfamily	0	1142.99
Q#20 - >Msa0466030	PLN02337	PLN02337	-	cl33468	non-specific	0	828.939
Q#20 - >Msa0466030	cl33468	PLN02337 superfamily	-	-	superfamily	0	828.939
Q#20 - >Msa0466030	PLN02305	PLN02305	-	cl33458	non-specific	0	814.536
Q#20 - >Msa0466030	cl33458	PLN02305 superfamily	-	-	superfamily	0	814.536
Q#20 - >Msa0466030	PLN02264	PLN02264	-	cl33445	non-specific	0	801.842
Q#20 - >Msa0466030	cl33445	PLN02264 superfamily	-	-	superfamily	0	801.842
Q#20 - >Msa0466030	cd01751	PLAT_LH2	-	cl00011	non-specific	3.27681e-27	107.392
Q#20 - >Msa0466030	cl00011	PLAT superfamily	-	-	superfamily	3.27681e-27	107.392
Q#20 - >Msa0466030	smart00308	LH2	N	cl00011	non-specific	4.21984e-12	63.0441
Q#20 - >Msa0466030	pfam01477	PLAT	N	cl00011	specific	1.19059e-07	50.8929
Q#20 - >Msa0466030	PRK06075	PRK06075	NC	cl21493	non-specific	0.007531	39.3689
Q#20 - >Msa0466030	cl21493	Complex1_49kDa superfamily	NC	-	superfamily	0.007531	39.3689
Q#21 - >Msa0512820	PLN02337	PLN02337	-	cl33468	non-specific	0	1365.52
Q#21 - >Msa0512820	cl33468	PLN02337 superfamily	-	-	superfamily	0	1365.52
Q#21 - >Msa0512820	pfam00305	Lipoxygenase	-	cl37981	specific	0	1245.07
Q#21 - >Msa0512820	cl37981	Lipoxygenase superfamily	-	-	superfamily	0	1245.07
Q#21 - >Msa0512820	PLN02264	PLN02264	-	cl33445	non-specific	0	812.242
Q#21 - >Msa0512820	cl33445	PLN02264 superfamily	-	-	superfamily	0	812.242
Q#21 - >Msa0512820	PLN02305	PLN02305	-	cl33458	non-specific	0	740.192
Q#21 - >Msa0512820	cl33458	PLN02305 superfamily	-	-	superfamily	0	740.192
Q#21 - >Msa0512820	cd01751	PLAT_LH2	-	cl00011	specific	6.89141e-42	149.379
Q#21 - >Msa0512820	cl00011	PLAT superfamily	-	-	superfamily	6.89141e-42	149.379
Q#21 - >Msa0512820	smart00308	LH2	-	cl00011	specific	9.97422e-23	93.4749
Q#21 - >Msa0512820	pfam01477	PLAT	N	cl00011	non-specific	6.6565e-12	62.8341
Q#21 - >Msa0512820	cd00113	PLAT	N	cl00011	non-specific	1.26756e-05	45.0225
Q#22 - >Msa0517360	pfam00305	Lipoxygenase	-	cl37981	specific	0	1147.62
Q#22 - >Msa0517360	cl37981	Lipoxygenase superfamily	-	-	superfamily	0	1147.62
Q#22 - >Msa0517360	PLN02264	PLN02264	-	cl33445	non-specific	0	850.377
Q#22 - >Msa0517360	cl33445	PLN02264 superfamily	-	-	superfamily	0	850.377
Q#22 - >Msa0517360	PLN02305	PLN02305	-	cl33458	non-specific	0	845.737
Q#22 - >Msa0517360	cl33458	PLN02305 superfamily	-	-	superfamily	0	845.737
Q#22 - >Msa0517360	PLN02337	PLN02337	-	cl33468	non-specific	0	836.257
Q#22 - >Msa0517360	cl33468	PLN02337 superfamily	-	-	superfamily	0	836.257
Q#22 - >Msa0517360	cd01751	PLAT_LH2	-	cl00011	non-specific	3.74881e-38	138.978
Q#22 - >Msa0517360	cl00011	PLAT superfamily	-	-	superfamily	3.74881e-38	138.978
Q#22 - >Msa0517360	smart00308	LH2	-	cl00011	non-specific	1.92586e-14	69.9777
Q#22 - >Msa0517360	pfam01477	PLAT	N	cl00011	non-specific	1.43242e-07	50.5077
Q#23 - >Msa0490360	pfam00305	Lipoxygenase	-	cl37981	specific	0	1141.07
Q#23 - >Msa0490360	cl37981	Lipoxygenase superfamily	-	-	superfamily	0	1141.07
Q#23 - >Msa0490360	PLN02337	PLN02337	-	cl33468	non-specific	0	822.005
Q#23 - >Msa0490360	cl33468	PLN02337 superfamily	-	-	superfamily	0	822.005
Q#23 - >Msa0490360	PLN02305	PLN02305	-	cl33458	non-specific	0	815.692
Q#23 - >Msa0490360	cl33458	PLN02305 superfamily	-	-	superfamily	0	815.692
Q#23 - >Msa0490360	PLN02264	PLN02264	-	cl33445	non-specific	0	805.309
Q#23 - >Msa0490360	cl33445	PLN02264 superfamily	-	-	superfamily	0	805.309
Q#23 - >Msa0490360	cd01751	PLAT_LH2	-	cl00011	non-specific	3.19214e-27	107.392
Q#23 - >Msa0490360	cl00011	PLAT superfamily	-	-	superfamily	3.19214e-27	107.392
Q#23 - >Msa0490360	smart00308	LH2	N	cl00011	non-specific	4.49003e-12	63.0441
Q#23 - >Msa0490360	pfam01477	PLAT	N	cl00011	non-specific	1.35536e-07	50.5077
Q#23 - >Msa0490360	PRK06075	PRK06075	NC	cl21493	non-specific	0.0073982	39.3689
Q#23 - >Msa0490360	cl21493	Complex1_49kDa superfamily	NC	-	superfamily	0.0073982	39.3689
Q#24 - >Msa0517350	pfam00305	Lipoxygenase	-	cl37981	specific	0	1280.51
Q#24 - >Msa0517350	cl37981	Lipoxygenase superfamily	-	-	superfamily	0	1280.51
Q#24 - >Msa0517350	PLN02305	PLN02305	-	cl33458	non-specific	0	944.733
Q#24 - >Msa0517350	cl33458	PLN02305 superfamily	-	-	superfamily	0	944.733
Q#24 - >Msa0517350	PLN02264	PLN02264	-	cl33445	non-specific	0	924.72
Q#24 - >Msa0517350	cl33445	PLN02264 superfamily	-	-	superfamily	0	924.72
Q#24 - >Msa0517350	PLN02337	PLN02337	-	cl33468	non-specific	0	916.764
Q#24 - >Msa0517350	cl33468	PLN02337 superfamily	-	-	superfamily	0	916.764
Q#24 - >Msa0517350	cd01751	PLAT_LH2	-	cl00011	specific	1.30165e-42	151.69
Q#24 - >Msa0517350	cl00011	PLAT superfamily	-	-	superfamily	1.30165e-42	151.69
Q#24 - >Msa0517350	smart00308	LH2	-	cl00011	non-specific	1.93555e-16	75.7557
Q#24 - >Msa0517350	pfam01477	PLAT	N	cl00011	specific	3.40688e-08	52.4337
Q#25 - >Msa0563230	PLN02305	PLN02305	-	cl33458	non-specific	0	1607.28
Q#25 - >Msa0563230	cl33458	PLN02305 superfamily	-	-	superfamily	0	1607.28
Q#25 - >Msa0563230	pfam00305	Lipoxygenase	-	cl37981	specific	0	1262.79
Q#25 - >Msa0563230	cl37981	Lipoxygenase superfamily	-	-	superfamily	0	1262.79
Q#25 - >Msa0563230	PLN02264	PLN02264	-	cl33445	non-specific	0	1103.45
Q#25 - >Msa0563230	cl33445	PLN02264 superfamily	-	-	superfamily	0	1103.45
Q#25 - >Msa0563230	PLN02337	PLN02337	-	cl33468	non-specific	0	906.364
Q#25 - >Msa0563230	cl33468	PLN02337 superfamily	-	-	superfamily	0	906.364
Q#25 - >Msa0563230	cd01751	PLAT_LH2	-	cl00011	non-specific	9.01824e-35	129.348
Q#25 - >Msa0563230	cl00011	PLAT superfamily	-	-	superfamily	9.01824e-35	129.348
Q#25 - >Msa0563230	smart00308	LH2	-	cl00011	non-specific	1.09662e-12	64.9701
Q#25 - >Msa0563230	pfam01477	PLAT	-	cl00011	non-specific	1.41638e-08	53.5893
Q#26 - >Msa0612630	PLN02264	PLN02264	-	cl33445	non-specific	0	1124.64
Q#26 - >Msa0612630	cl33445	PLN02264 superfamily	-	-	superfamily	0	1124.64
Q#26 - >Msa0612630	pfam00305	Lipoxygenase	-	cl37981	specific	0	1097.93
Q#26 - >Msa0612630	cl37981	Lipoxygenase superfamily	-	-	superfamily	0	1097.93
Q#26 - >Msa0612630	PLN02305	PLN02305	-	cl33458	non-specific	0	908.91
Q#26 - >Msa0612630	cl33458	PLN02305 superfamily	-	-	superfamily	0	908.91
Q#26 - >Msa0612630	PLN02337	PLN02337	-	cl33468	non-specific	0	810.834
Q#26 - >Msa0612630	cl33468	PLN02337 superfamily	-	-	superfamily	0	810.834
Q#26 - >Msa0612630	cd01751	PLAT_LH2	N	cl00011	non-specific	6.52199e-29	112.4
Q#26 - >Msa0612630	cl00011	PLAT superfamily	N	-	superfamily	6.52199e-29	112.4
Q#26 - >Msa0612630	smart00308	LH2	-	cl00011	non-specific	1.33945e-10	58.8069
Q#26 - >Msa0612630	pfam01477	PLAT	-	cl00011	non-specific	4.59122e-06	46.2705
Q#27 - >Msa0604130	pfam00305	Lipoxygenase	-	cl37981	specific	0	1293.22
Q#27 - >Msa0604130	cl37981	Lipoxygenase superfamily	-	-	superfamily	0	1293.22
Q#27 - >Msa0604130	PLN02305	PLN02305	-	cl33458	non-specific	0	973.623
Q#27 - >Msa0604130	cl33458	PLN02305 superfamily	-	-	superfamily	0	973.623
Q#27 - >Msa0604130	PLN02264	PLN02264	-	cl33445	non-specific	0	952.84
Q#27 - >Msa0604130	cl33445	PLN02264 superfamily	-	-	superfamily	0	952.84
Q#27 - >Msa0604130	PLN02337	PLN02337	-	cl33468	non-specific	0	909.06
Q#27 - >Msa0604130	cl33468	PLN02337 superfamily	-	-	superfamily	0	909.06
Q#27 - >Msa0604130	cd01751	PLAT_LH2	-	cl00011	specific	8.47215e-56	188.669
Q#27 - >Msa0604130	cl00011	PLAT superfamily	-	-	superfamily	8.47215e-56	188.669
Q#27 - >Msa0604130	smart00308	LH2	-	cl00011	non-specific	8.91034e-18	79.6077
Q#27 - >Msa0604130	pfam01477	PLAT	-	cl00011	specific	1.65101e-08	53.2041
Q#28 - >Msa0612620	PLN02264	PLN02264	-	cl33445	non-specific	0	1106.53
Q#28 - >Msa0612620	cl33445	PLN02264 superfamily	-	-	superfamily	0	1106.53
Q#28 - >Msa0612620	pfam00305	Lipoxygenase	-	cl37981	specific	0	1064.03
Q#28 - >Msa0612620	cl37981	Lipoxygenase superfamily	-	-	superfamily	0	1064.03
Q#28 - >Msa0612620	PLN02305	PLN02305	-	cl33458	non-specific	0	880.79
Q#28 - >Msa0612620	cl33458	PLN02305 superfamily	-	-	superfamily	0	880.79
Q#28 - >Msa0612620	PLN02337	PLN02337	-	cl33468	non-specific	0	782.715
Q#28 - >Msa0612620	cl33468	PLN02337 superfamily	-	-	superfamily	0	782.715
Q#28 - >Msa0612620	cd01751	PLAT_LH2	-	cl00011	non-specific	8.70535e-28	109.318
Q#28 - >Msa0612620	cl00011	PLAT superfamily	-	-	superfamily	8.70535e-28	109.318
Q#28 - >Msa0612620	smart00308	LH2	-	cl00011	non-specific	4.9707e-09	54.5697
Q#28 - >Msa0612620	pfam01477	PLAT	N	cl00011	non-specific	6.19218e-07	48.9669
Q#29 - >Msa0653270	PLN02264	PLN02264	-	cl33445	non-specific	0	1136.97
Q#29 - >Msa0653270	cl33445	PLN02264 superfamily	-	-	superfamily	0	1136.97
Q#29 - >Msa0653270	pfam00305	Lipoxygenase	-	cl37981	specific	0	1105.24
Q#29 - >Msa0653270	cl37981	Lipoxygenase superfamily	-	-	superfamily	0	1105.24
Q#29 - >Msa0653270	PLN02305	PLN02305	-	cl33458	non-specific	0	918.155
Q#29 - >Msa0653270	cl33458	PLN02305 superfamily	-	-	superfamily	0	918.155
Q#29 - >Msa0653270	PLN02337	PLN02337	-	cl33468	non-specific	0	821.235
Q#29 - >Msa0653270	cl33468	PLN02337 superfamily	-	-	superfamily	0	821.235
Q#29 - >Msa0653270	cd01751	PLAT_LH2	N	cl00011	non-specific	5.28245e-29	112.785
Q#29 - >Msa0653270	cl00011	PLAT superfamily	N	-	superfamily	5.28245e-29	112.785
Q#29 - >Msa0653270	smart00308	LH2	-	cl00011	non-specific	9.55464e-11	59.5773
Q#29 - >Msa0653270	pfam01477	PLAT	-	cl00011	non-specific	3.31052e-06	46.6557
Q#30 - >Msa0636750	pfam00305	Lipoxygenase	-	cl37981	specific	0	1284.75
Q#30 - >Msa0636750	cl37981	Lipoxygenase superfamily	-	-	superfamily	0	1284.75
Q#30 - >Msa0636750	PLN02305	PLN02305	-	cl33458	non-specific	0	964.764
Q#30 - >Msa0636750	cl33458	PLN02305 superfamily	-	-	superfamily	0	964.764
Q#30 - >Msa0636750	PLN02264	PLN02264	-	cl33445	non-specific	0	942.054
Q#30 - >Msa0636750	cl33445	PLN02264 superfamily	-	-	superfamily	0	942.054
Q#30 - >Msa0636750	PLN02337	PLN02337	-	cl33468	non-specific	0	902.512
Q#30 - >Msa0636750	cl33468	PLN02337 superfamily	-	-	superfamily	0	902.512
Q#30 - >Msa0636750	cd01751	PLAT_LH2	-	cl00011	specific	2.1574e-49	170.18
Q#30 - >Msa0636750	cl00011	PLAT superfamily	-	-	superfamily	2.1574e-49	170.18
Q#30 - >Msa0636750	smart00308	LH2	-	cl00011	non-specific	1.57293e-17	78.4521
Q#30 - >Msa0636750	pfam01477	PLAT	-	cl00011	specific	2.09029e-08	52.8189
Q#31 - >Msa0636760	pfam00305	Lipoxygenase	-	cl37981	specific	0	1293.22
Q#31 - >Msa0636760	cl37981	Lipoxygenase superfamily	-	-	superfamily	0	1293.22
Q#31 - >Msa0636760	PLN02305	PLN02305	-	cl33458	non-specific	0	973.623
Q#31 - >Msa0636760	cl33458	PLN02305 superfamily	-	-	superfamily	0	973.623
Q#31 - >Msa0636760	PLN02264	PLN02264	-	cl33445	non-specific	0	952.84
Q#31 - >Msa0636760	cl33445	PLN02264 superfamily	-	-	superfamily	0	952.84
Q#31 - >Msa0636760	PLN02337	PLN02337	-	cl33468	non-specific	0	909.06
Q#31 - >Msa0636760	cl33468	PLN02337 superfamily	-	-	superfamily	0	909.06
Q#31 - >Msa0636760	cd01751	PLAT_LH2	-	cl00011	specific	8.47215e-56	188.669
Q#31 - >Msa0636760	cl00011	PLAT superfamily	-	-	superfamily	8.47215e-56	188.669
Q#31 - >Msa0636760	smart00308	LH2	-	cl00011	non-specific	8.91034e-18	79.6077
Q#31 - >Msa0636760	pfam01477	PLAT	-	cl00011	specific	1.65101e-08	53.2041
Q#32 - >Msa0653260	PLN02264	PLN02264	-	cl33445	non-specific	0	956.692
Q#32 - >Msa0653260	cl33445	PLN02264 superfamily	-	-	superfamily	0	956.692
Q#32 - >Msa0653260	pfam00305	Lipoxygenase	-	cl37981	non-specific	0	934.216
Q#32 - >Msa0653260	cl37981	Lipoxygenase superfamily	-	-	superfamily	0	934.216
Q#32 - >Msa0653260	PLN02305	PLN02305	-	cl33458	non-specific	0	742.889
Q#32 - >Msa0653260	cl33458	PLN02305 superfamily	-	-	superfamily	0	742.889
Q#32 - >Msa0653260	PLN02337	PLN02337	-	cl33468	non-specific	0	681.792
Q#32 - >Msa0653260	cl33468	PLN02337 superfamily	-	-	superfamily	0	681.792
Q#32 - >Msa0653260	cd01751	PLAT_LH2	-	cl00011	non-specific	9.93343e-28	108.933
Q#32 - >Msa0653260	cl00011	PLAT superfamily	-	-	superfamily	9.93343e-28	108.933
Q#32 - >Msa0653260	smart00308	LH2	-	cl00011	non-specific	1.06886e-09	56.1105
Q#32 - >Msa0653260	pfam01477	PLAT	N	cl00011	non-specific	5.83694e-07	48.9669
Q#33 - >Msa0695690	PLN02264	PLN02264	-	cl33445	non-specific	0	964.396
Q#33 - >Msa0695690	cl33445	PLN02264 superfamily	-	-	superfamily	0	964.396
Q#33 - >Msa0695690	pfam00305	Lipoxygenase	-	cl37981	non-specific	0	898.778
Q#33 - >Msa0695690	cl37981	Lipoxygenase superfamily	-	-	superfamily	0	898.778
Q#33 - >Msa0695690	PLN02305	PLN02305	-	cl33458	non-specific	0	760.993
Q#33 - >Msa0695690	cl33458	PLN02305 superfamily	-	-	superfamily	0	760.993
Q#33 - >Msa0695690	PLN02337	PLN02337	-	cl33468	non-specific	0	660.606
Q#33 - >Msa0695690	cl33468	PLN02337 superfamily	-	-	superfamily	0	660.606
Q#33 - >Msa0695690	cd01751	PLAT_LH2	-	cl00011	non-specific	3.16251e-27	107.392
Q#33 - >Msa0695690	cl00011	PLAT superfamily	-	-	superfamily	3.16251e-27	107.392
Q#33 - >Msa0695690	smart00308	LH2	-	cl00011	non-specific	3.39472e-09	54.9549
Q#33 - >Msa0695690	pfam01477	PLAT	N	cl00011	non-specific	4.93528e-07	48.9669
Q#34 - >Msa0684920	pfam00305	Lipoxygenase	C	cl37981	non-specific	4.15787e-145	430.375
Q#34 - >Msa0684920	cl37981	Lipoxygenase superfamily	C	-	superfamily	4.15787e-145	430.375
Q#34 - >Msa0684920	PLN02264	PLN02264	C	cl33445	non-specific	6.79934e-129	396.227
Q#34 - >Msa0684920	cl33445	PLN02264 superfamily	C	-	superfamily	6.79934e-129	396.227
Q#34 - >Msa0684920	PLN02305	PLN02305	C	cl33458	non-specific	1.04753e-127	393.128
Q#34 - >Msa0684920	cl33458	PLN02305 superfamily	C	-	superfamily	1.04753e-127	393.128
Q#34 - >Msa0684920	PLN02337	PLN02337	C	cl33468	non-specific	2.86692e-111	348.595
Q#34 - >Msa0684920	cl33468	PLN02337 superfamily	C	-	superfamily	2.86692e-111	348.595
Q#34 - >Msa0684920	cd01751	PLAT_LH2	-	cl00011	specific	2.89254e-58	188.669
Q#34 - >Msa0684920	cl00011	PLAT superfamily	-	-	superfamily	2.89254e-58	188.669
Q#34 - >Msa0684920	smart00308	LH2	-	cl00011	non-specific	1.42295e-18	80.7633
Q#34 - >Msa0684920	pfam01477	PLAT	-	cl00011	specific	2.9581e-09	54.7449
Q#35 - >Msa0695700	PLN02264	PLN02264	-	cl33445	non-specific	0	1148.14
Q#35 - >Msa0695700	cl33445	PLN02264 superfamily	-	-	superfamily	0	1148.14
Q#35 - >Msa0695700	pfam00305	Lipoxygenase	-	cl37981	specific	0	1108.71
Q#35 - >Msa0695700	cl37981	Lipoxygenase superfamily	-	-	superfamily	0	1108.71
Q#35 - >Msa0695700	PLN02305	PLN02305	-	cl33458	non-specific	0	917.384
Q#35 - >Msa0695700	cl33458	PLN02305 superfamily	-	-	superfamily	0	917.384
Q#35 - >Msa0695700	PLN02337	PLN02337	-	cl33468	non-specific	0	819.694
Q#35 - >Msa0695700	cl33468	PLN02337 superfamily	-	-	superfamily	0	819.694
Q#35 - >Msa0695700	cd01751	PLAT_LH2	N	cl00011	non-specific	9.05215e-30	114.711
Q#35 - >Msa0695700	cl00011	PLAT superfamily	N	-	superfamily	9.05215e-30	114.711
Q#35 - >Msa0695700	smart00308	LH2	-	cl00011	non-specific	1.8819e-11	61.5033
Q#35 - >Msa0695700	pfam01477	PLAT	-	cl00011	non-specific	9.75518e-07	48.1965
Q#36 - >Msa0718770	PLN02337	PLN02337	-	cl33468	non-specific	0	1395.95
Q#36 - >Msa0718770	cl33468	PLN02337 superfamily	-	-	superfamily	0	1395.95
Q#36 - >Msa0718770	pfam00305	Lipoxygenase	-	cl37981	specific	0	1280.51
Q#36 - >Msa0718770	cl37981	Lipoxygenase superfamily	-	-	superfamily	0	1280.51
Q#36 - >Msa0718770	PLN02264	PLN02264	-	cl33445	non-specific	0	813.783
Q#36 - >Msa0718770	cl33445	PLN02264 superfamily	-	-	superfamily	0	813.783
Q#36 - >Msa0718770	PLN02305	PLN02305	-	cl33458	non-specific	0	771.779
Q#36 - >Msa0718770	cl33458	PLN02305 superfamily	-	-	superfamily	0	771.779
Q#36 - >Msa0718770	cd01751	PLAT_LH2	-	cl00011	specific	1.82867e-41	148.223
Q#36 - >Msa0718770	cl00011	PLAT superfamily	-	-	superfamily	1.82867e-41	148.223
Q#36 - >Msa0718770	smart00308	LH2	-	cl00011	specific	4.08752e-26	103.105
Q#36 - >Msa0718770	pfam01477	PLAT	-	cl00011	non-specific	3.48782e-16	75.1605
Q#36 - >Msa0718770	cd00113	PLAT	-	cl00011	non-specific	1.09034e-08	53.8821
Q#37 - >Msa0789160	PLN02264	PLN02264	-	cl33445	non-specific	0	977.493
Q#37 - >Msa0789160	cl33445	PLN02264 superfamily	-	-	superfamily	0	977.493
Q#37 - >Msa0789160	pfam00305	Lipoxygenase	-	cl37981	non-specific	0	956.558
Q#37 - >Msa0789160	cl37981	Lipoxygenase superfamily	-	-	superfamily	0	956.558
Q#37 - >Msa0789160	PLN02305	PLN02305	-	cl33458	non-specific	0	798.743
Q#37 - >Msa0789160	cl33458	PLN02305 superfamily	-	-	superfamily	0	798.743
Q#37 - >Msa0789160	PLN02337	PLN02337	-	cl33468	non-specific	0	697.586
Q#37 - >Msa0789160	cl33468	PLN02337 superfamily	-	-	superfamily	0	697.586
Q#37 - >Msa0789160	cd01751	PLAT_LH2	N	cl00011	non-specific	9.60641e-22	91.984
Q#37 - >Msa0789160	cl00011	PLAT superfamily	N	-	superfamily	9.60641e-22	91.984
Q#37 - >Msa0789160	smart00308	LH2	N	cl00011	non-specific	4.9576e-10	57.2661
Q#37 - >Msa0789160	pfam01477	PLAT	-	cl00011	non-specific	1.57663e-07	50.5077
Q#38 - >Msa0789140	PLN02264	PLN02264	-	cl33445	non-specific	0	1135.04
Q#38 - >Msa0789140	cl33445	PLN02264 superfamily	-	-	superfamily	0	1135.04
Q#38 - >Msa0789140	pfam00305	Lipoxygenase	-	cl37981	specific	0	1107.17
Q#38 - >Msa0789140	cl37981	Lipoxygenase superfamily	-	-	superfamily	0	1107.17
Q#38 - >Msa0789140	PLN02305	PLN02305	-	cl33458	non-specific	0	917.769
Q#38 - >Msa0789140	cl33458	PLN02305 superfamily	-	-	superfamily	0	917.769
Q#38 - >Msa0789140	PLN02337	PLN02337	-	cl33468	non-specific	0	820.079
Q#38 - >Msa0789140	cl33468	PLN02337 superfamily	-	-	superfamily	0	820.079
Q#38 - >Msa0789140	cd01751	PLAT_LH2	N	cl00011	non-specific	2.95313e-29	113.555
Q#38 - >Msa0789140	cl00011	PLAT superfamily	N	-	superfamily	2.95313e-29	113.555
Q#38 - >Msa0789140	smart00308	LH2	-	cl00011	non-specific	1.00309e-10	59.1921
Q#38 - >Msa0789140	pfam01477	PLAT	-	cl00011	non-specific	2.00871e-05	44.7297
Q#39 - >Msa0827800	PLN02337	PLN02337	-	cl33468	non-specific	0	1393.64
Q#39 - >Msa0827800	cl33468	PLN02337 superfamily	-	-	superfamily	0	1393.64
Q#39 - >Msa0827800	pfam00305	Lipoxygenase	-	cl37981	specific	0	1277.81
Q#39 - >Msa0827800	cl37981	Lipoxygenase superfamily	-	-	superfamily	0	1277.81
Q#39 - >Msa0827800	PLN02264	PLN02264	-	cl33445	non-specific	0	813.013
Q#39 - >Msa0827800	cl33445	PLN02264 superfamily	-	-	superfamily	0	813.013
Q#39 - >Msa0827800	PLN02305	PLN02305	-	cl33458	non-specific	0	770.623
Q#39 - >Msa0827800	cl33458	PLN02305 superfamily	-	-	superfamily	0	770.623
Q#39 - >Msa0827800	cd01751	PLAT_LH2	-	cl00011	specific	7.38386e-42	149.379
Q#39 - >Msa0827800	cl00011	PLAT superfamily	-	-	superfamily	7.38386e-42	149.379
Q#39 - >Msa0827800	smart00308	LH2	-	cl00011	specific	4.08752e-26	103.105
Q#39 - >Msa0827800	pfam01477	PLAT	-	cl00011	non-specific	1.76721e-16	75.9309
Q#39 - >Msa0827800	cd00113	PLAT	-	cl00011	non-specific	3.53713e-09	55.4229
Q#40 - >Msa0827320	PLN02337	PLN02337	-	cl33468	non-specific	0	1407.89
Q#40 - >Msa0827320	cl33468	PLN02337 superfamily	-	-	superfamily	0	1407.89
Q#40 - >Msa0827320	pfam00305	Lipoxygenase	-	cl37981	specific	0	1304.39
Q#40 - >Msa0827320	cl37981	Lipoxygenase superfamily	-	-	superfamily	0	1304.39
Q#40 - >Msa0827320	PLN02264	PLN02264	-	cl33445	non-specific	0	809.161
Q#40 - >Msa0827320	cl33445	PLN02264 superfamily	-	-	superfamily	0	809.161
Q#40 - >Msa0827320	PLN02305	PLN02305	-	cl33458	non-specific	0	795.661
Q#40 - >Msa0827320	cl33458	PLN02305 superfamily	-	-	superfamily	0	795.661
Q#40 - >Msa0827320	cd01751	PLAT_LH2	N	cl00011	non-specific	7.23993e-36	132.045
Q#40 - >Msa0827320	cl00011	PLAT superfamily	N	-	superfamily	7.23993e-36	132.045
Q#40 - >Msa0827320	smart00308	LH2	N	cl00011	specific	3.05256e-22	91.9341
Q#40 - >Msa0827320	pfam01477	PLAT	-	cl00011	non-specific	4.62279e-18	80.5533
Q#40 - >Msa0827320	cd00113	PLAT	N	cl00011	non-specific	1.71187e-07	50.4153
Q#41 - >Msa0827770	PLN02337	PLN02337	-	cl33468	non-specific	0	1207.2
Q#41 - >Msa0827770	cl33468	PLN02337 superfamily	-	-	superfamily	0	1207.2
Q#41 - >Msa0827770	pfam00305	Lipoxygenase	-	cl37981	specific	0	1088.3
Q#41 - >Msa0827770	cl37981	Lipoxygenase superfamily	-	-	superfamily	0	1088.3
Q#41 - >Msa0827770	pfam00305	Lipoxygenase	N	cl37981	non-specific	0	769.736
Q#41 - >Msa0827770	cl37981	Lipoxygenase superfamily	N	-	superfamily	0	769.736
Q#41 - >Msa0827770	PLN02337	PLN02337	N	cl33468	non-specific	0	740.343
Q#41 - >Msa0827770	cl33468	PLN02337 superfamily	N	-	superfamily	0	740.343
Q#41 - >Msa0827770	PLN02264	PLN02264	-	cl33445	non-specific	0	685.511
Q#41 - >Msa0827770	cl33445	PLN02264 superfamily	-	-	superfamily	0	685.511
Q#41 - >Msa0827770	pfam00305	Lipoxygenase	N	cl37981	non-specific	0	649.553
Q#41 - >Msa0827770	cl37981	Lipoxygenase superfamily	N	-	superfamily	0	649.553
Q#41 - >Msa0827770	PLN02305	PLN02305	-	cl33458	non-specific	0	635.418
Q#41 - >Msa0827770	cl33458	PLN02305 superfamily	-	-	superfamily	0	635.418
Q#41 - >Msa0827770	PLN02337	PLN02337	N	cl33468	non-specific	0	613.997
Q#41 - >Msa0827770	cl33468	PLN02337 superfamily	N	-	superfamily	0	613.997
Q#41 - >Msa0827770	PLN02264	PLN02264	N	cl33445	non-specific	1.23391e-143	474.037
Q#41 - >Msa0827770	cl33445	PLN02264 superfamily	N	-	superfamily	1.23391e-143	474.037
Q#41 - >Msa0827770	PLN02305	PLN02305	N	cl33458	non-specific	2.53655e-139	461.693
Q#41 - >Msa0827770	cl33458	PLN02305 superfamily	N	-	superfamily	2.53655e-139	461.693
Q#41 - >Msa0827770	PLN02264	PLN02264	N	cl33445	non-specific	8.48524e-119	401.619
Q#41 - >Msa0827770	cl33445	PLN02264 superfamily	N	-	superfamily	8.48524e-119	401.619
Q#41 - >Msa0827770	PLN02305	PLN02305	N	cl33458	non-specific	1.06337e-114	389.276
Q#41 - >Msa0827770	cl33458	PLN02305 superfamily	N	-	superfamily	1.06337e-114	389.276
Q#41 - >Msa0827770	cd01751	PLAT_LH2	-	cl00011	specific	7.4848e-42	150.92
Q#41 - >Msa0827770	cl00011	PLAT superfamily	-	-	superfamily	7.4848e-42	150.92
Q#41 - >Msa0827770	smart00308	LH2	-	cl00011	specific	1.3384e-26	106.186
Q#41 - >Msa0827770	pfam01477	PLAT	-	cl00011	non-specific	9.59002e-17	78.2421
Q#41 - >Msa0827770	cd00113	PLAT	-	cl00011	non-specific	1.03117e-08	55.4229
Q#41 - >Msa0827770	pfam13921	Myb_DNA-bind_6	-	cl21498	non-specific	0.000554155	40.3711
Q#41 - >Msa0827770	cl21498	SANT superfamily	-	-	superfamily	0.000554155	40.3711
Q#42 - >Msa0839040	PLN02337	PLN02337	-	cl33468	non-specific	0	1145.96
Q#42 - >Msa0839040	cl33468	PLN02337 superfamily	-	-	superfamily	0	1145.96
Q#42 - >Msa0839040	pfam00305	Lipoxygenase	-	cl37981	specific	0	1067.88
Q#42 - >Msa0839040	cl37981	Lipoxygenase superfamily	-	-	superfamily	0	1067.88
Q#42 - >Msa0839040	PLN02264	PLN02264	-	cl33445	non-specific	0	682.045
Q#42 - >Msa0839040	cl33445	PLN02264 superfamily	-	-	superfamily	0	682.045
Q#42 - >Msa0839040	PLN02305	PLN02305	-	cl33458	non-specific	0	635.803
Q#42 - >Msa0839040	cl33458	PLN02305 superfamily	-	-	superfamily	0	635.803
Q#42 - >Msa0839040	cd01751	PLAT_LH2	N	cl00011	non-specific	3.32057e-29	112.785
Q#42 - >Msa0839040	cl00011	PLAT superfamily	N	-	superfamily	3.32057e-29	112.785
Q#42 - >Msa0839040	smart00308	LH2	N	cl00011	specific	2.7537e-23	95.0157
Q#42 - >Msa0839040	pfam01477	PLAT	-	cl00011	non-specific	1.80324e-15	72.8493
Q#42 - >Msa0839040	cd00113	PLAT	N	cl00011	non-specific	3.89105e-08	51.9561
Q#43 - >Msa0982800	pfam00305	Lipoxygenase	-	cl37981	specific	0	1140.3
Q#43 - >Msa0982800	cl37981	Lipoxygenase superfamily	-	-	superfamily	0	1140.3
Q#43 - >Msa0982800	PLN02337	PLN02337	-	cl33468	non-specific	0	818.153
Q#43 - >Msa0982800	cl33468	PLN02337 superfamily	-	-	superfamily	0	818.153
Q#43 - >Msa0982800	PLN02305	PLN02305	-	cl33458	non-specific	0	802.595
Q#43 - >Msa0982800	cl33458	PLN02305 superfamily	-	-	superfamily	0	802.595
Q#43 - >Msa0982800	PLN02264	PLN02264	-	cl33445	non-specific	0	793.367
Q#43 - >Msa0982800	cl33445	PLN02264 superfamily	-	-	superfamily	0	793.367
Q#43 - >Msa0982800	cd01751	PLAT_LH2	N	cl00011	non-specific	3.71414e-19	84.28
Q#43 - >Msa0982800	cl00011	PLAT superfamily	N	-	superfamily	3.71414e-19	84.28
Q#43 - >Msa0982800	smart00308	LH2	N	cl00011	non-specific	1.25339e-06	47.6361
Q#43 - >Msa0982800	pfam01477	PLAT	N	cl00011	non-specific	1.04243e-05	45.1149
Q#43 - >Msa0982800	PRK06075	PRK06075	NC	cl21493	non-specific	0.00706619	39.3689
Q#43 - >Msa0982800	cl21493	Complex1_49kDa superfamily	NC	-	superfamily	0.00706619	39.3689
Q#44 - >Msa0982810	pfam00305	Lipoxygenase	-	cl37981	specific	0	1151.47
Q#44 - >Msa0982810	cl37981	Lipoxygenase superfamily	-	-	superfamily	0	1151.47
Q#44 - >Msa0982810	PLN02264	PLN02264	-	cl33445	non-specific	0	853.073
Q#44 - >Msa0982810	cl33445	PLN02264 superfamily	-	-	superfamily	0	853.073
Q#44 - >Msa0982810	PLN02305	PLN02305	-	cl33458	non-specific	0	849.974
Q#44 - >Msa0982810	cl33458	PLN02305 superfamily	-	-	superfamily	0	849.974
Q#44 - >Msa0982810	PLN02337	PLN02337	-	cl33468	non-specific	0	843.191
Q#44 - >Msa0982810	cl33468	PLN02337 superfamily	-	-	superfamily	0	843.191
Q#44 - >Msa0982810	cd01751	PLAT_LH2	-	cl00011	non-specific	3.45867e-38	138.978
Q#44 - >Msa0982810	cl00011	PLAT superfamily	-	-	superfamily	3.45867e-38	138.978
Q#44 - >Msa0982810	smart00308	LH2	-	cl00011	non-specific	1.62153e-14	69.9777
Q#44 - >Msa0982810	pfam01477	PLAT	N	cl00011	specific	1.10531e-07	50.8929
Q#45 - >Msa1039230	PLN02337	PLN02337	-	cl33468	non-specific	0	1310.44
Q#45 - >Msa1039230	cl33468	PLN02337 superfamily	-	-	superfamily	0	1310.44
Q#45 - >Msa1039230	pfam00305	Lipoxygenase	-	cl37981	non-specific	0	980.055
Q#45 - >Msa1039230	cl37981	Lipoxygenase superfamily	-	-	superfamily	0	980.055
Q#45 - >Msa1039230	PLN02264	PLN02264	-	cl33445	non-specific	0	572.648
Q#45 - >Msa1039230	cl33445	PLN02264 superfamily	-	-	superfamily	0	572.648
Q#45 - >Msa1039230	PLN02305	PLN02305	-	cl33458	non-specific	0	557.608
Q#45 - >Msa1039230	cl33458	PLN02305 superfamily	-	-	superfamily	0	557.608
Q#45 - >Msa1039230	cd01751	PLAT_LH2	-	cl00011	specific	9.74755e-42	148.223
Q#45 - >Msa1039230	cl00011	PLAT superfamily	-	-	superfamily	9.74755e-42	148.223
Q#45 - >Msa1039230	smart00308	LH2	-	cl00011	specific	1.21299e-26	104.26
Q#45 - >Msa1039230	pfam01477	PLAT	-	cl00011	non-specific	1.0241e-14	70.9233
Q#45 - >Msa1039230	cd00113	PLAT	N	cl00011	non-specific	4.00427e-06	46.1781
Q#46 - >Msa1083580	PLN02337	PLN02337	-	cl33468	specific	0	1639.78
Q#46 - >Msa1083580	cl33468	PLN02337 superfamily	-	-	superfamily	0	1639.78
Q#46 - >Msa1083580	pfam00305	Lipoxygenase	-	cl37981	specific	0	1278.58
Q#46 - >Msa1083580	cl37981	Lipoxygenase superfamily	-	-	superfamily	0	1278.58
Q#46 - >Msa1083580	PLN02264	PLN02264	-	cl33445	non-specific	0	775.263
Q#46 - >Msa1083580	cl33445	PLN02264 superfamily	-	-	superfamily	0	775.263
Q#46 - >Msa1083580	PLN02305	PLN02305	-	cl33458	non-specific	0	741.733
Q#46 - >Msa1083580	cl33458	PLN02305 superfamily	-	-	superfamily	0	741.733
Q#46 - >Msa1083580	cd01751	PLAT_LH2	-	cl00011	specific	1.9098e-49	170.95
Q#46 - >Msa1083580	cl00011	PLAT superfamily	-	-	superfamily	1.9098e-49	170.95
Q#46 - >Msa1083580	smart00308	LH2	-	cl00011	specific	2.83684e-28	109.268
Q#46 - >Msa1083580	pfam01477	PLAT	-	cl00011	non-specific	1.39616e-20	87.8721
Q#46 - >Msa1083580	cd00113	PLAT	N	cl00011	non-specific	5.38867e-09	54.6525
Q#47 - >Msa1089250	PLN02337	PLN02337	-	cl33468	specific	0	1472.22
Q#47 - >Msa1089250	cl33468	PLN02337 superfamily	-	-	superfamily	0	1472.22
Q#47 - >Msa1089250	pfam00305	Lipoxygenase	-	cl37981	specific	0	1311.33
Q#47 - >Msa1089250	cl37981	Lipoxygenase superfamily	-	-	superfamily	0	1311.33
Q#47 - >Msa1089250	PLN02264	PLN02264	-	cl33445	non-specific	0	823.028
Q#47 - >Msa1089250	cl33445	PLN02264 superfamily	-	-	superfamily	0	823.028
Q#47 - >Msa1089250	PLN02305	PLN02305	-	cl33458	non-specific	0	803.75
Q#47 - >Msa1089250	cl33458	PLN02305 superfamily	-	-	superfamily	0	803.75
Q#47 - >Msa1089250	cd01751	PLAT_LH2	-	cl00011	specific	7.13956e-54	182.891
Q#47 - >Msa1089250	cl00011	PLAT superfamily	-	-	superfamily	7.13956e-54	182.891
Q#47 - >Msa1089250	smart00308	LH2	-	cl00011	specific	1.15904e-26	104.646
Q#47 - >Msa1089250	pfam01477	PLAT	-	cl00011	non-specific	2.5684e-19	84.0201
Q#47 - >Msa1089250	cd00113	PLAT	-	cl00011	non-specific	5.03876e-10	57.7341
Q#48 - >Msa1128400	PLN02337	PLN02337	-	cl33468	specific	0	1654.81
Q#48 - >Msa1128400	cl33468	PLN02337 superfamily	-	-	superfamily	0	1654.81
Q#48 - >Msa1128400	pfam00305	Lipoxygenase	-	cl37981	specific	0	1277.04
Q#48 - >Msa1128400	cl37981	Lipoxygenase superfamily	-	-	superfamily	0	1277.04
Q#48 - >Msa1128400	PLN02264	PLN02264	-	cl33445	non-specific	0	784.508
Q#48 - >Msa1128400	cl33445	PLN02264 superfamily	-	-	superfamily	0	784.508
Q#48 - >Msa1128400	PLN02305	PLN02305	-	cl33458	non-specific	0	759.838
Q#48 - >Msa1128400	cl33458	PLN02305 superfamily	-	-	superfamily	0	759.838
Q#48 - >Msa1128400	cd01751	PLAT_LH2	-	cl00011	specific	7.31767e-50	172.106
Q#48 - >Msa1128400	cl00011	PLAT superfamily	-	-	superfamily	7.31767e-50	172.106
Q#48 - >Msa1128400	smart00308	LH2	-	cl00011	specific	2.13364e-27	106.957
Q#48 - >Msa1128400	pfam01477	PLAT	-	cl00011	non-specific	1.97385e-20	87.4869
Q#48 - >Msa1128400	cd00113	PLAT	N	cl00011	non-specific	6.27181e-09	54.6525
Q#49 - >Msa1179160	PLN02337	PLN02337	-	cl33468	non-specific	0	1159.83
Q#49 - >Msa1179160	cl33468	PLN02337 superfamily	-	-	superfamily	0	1159.83
Q#49 - >Msa1179160	pfam00305	Lipoxygenase	-	cl37981	specific	0	1058.25
Q#49 - >Msa1179160	cl37981	Lipoxygenase superfamily	-	-	superfamily	0	1058.25
Q#49 - >Msa1179160	PLN02264	PLN02264	-	cl33445	non-specific	0	711.705
Q#49 - >Msa1179160	cl33445	PLN02264 superfamily	-	-	superfamily	0	711.705
Q#49 - >Msa1179160	PLN02305	PLN02305	-	cl33458	non-specific	0	674.323
Q#49 - >Msa1179160	cl33458	PLN02305 superfamily	-	-	superfamily	0	674.323
Q#49 - >Msa1179160	cd01751	PLAT_LH2	-	cl00011	non-specific	4.21979e-29	112.785
Q#49 - >Msa1179160	cl00011	PLAT superfamily	-	-	superfamily	4.21979e-29	112.785
Q#49 - >Msa1179160	smart00308	LH2	-	cl00011	specific	4.28037e-19	83.0745
Q#49 - >Msa1179160	pfam01477	PLAT	-	cl00011	non-specific	1.68695e-13	67.4565
Q#49 - >Msa1179160	cd00113	PLAT	-	cl00011	non-specific	3.1992e-05	43.8669
Q#50 - >Msa1179170	PLN02337	PLN02337	-	cl33468	non-specific	0	1072
Q#50 - >Msa1179170	cl33468	PLN02337 superfamily	-	-	superfamily	0	1072
Q#50 - >Msa1179170	pfam00305	Lipoxygenase	-	cl37981	non-specific	0	974.662
Q#50 - >Msa1179170	cl37981	Lipoxygenase superfamily	-	-	superfamily	0	974.662
Q#50 - >Msa1179170	PLN02337	PLN02337	-	cl33468	non-specific	0	961.062
Q#50 - >Msa1179170	cl33468	PLN02337 superfamily	-	-	superfamily	0	961.062
Q#50 - >Msa1179170	pfam00305	Lipoxygenase	-	cl37981	non-specific	0	833.679
Q#50 - >Msa1179170	cl37981	Lipoxygenase superfamily	-	-	superfamily	0	833.679
Q#50 - >Msa1179170	PLN02264	PLN02264	-	cl33445	non-specific	0	675.881
Q#50 - >Msa1179170	cl33445	PLN02264 superfamily	-	-	superfamily	0	675.881
Q#50 - >Msa1179170	PLN02305	PLN02305	-	cl33458	non-specific	0	626.944
Q#50 - >Msa1179170	cl33458	PLN02305 superfamily	-	-	superfamily	0	626.944
Q#50 - >Msa1179170	PLN02264	PLN02264	-	cl33445	non-specific	2.40952e-170	535.669
Q#50 - >Msa1179170	cl33445	PLN02264 superfamily	-	-	superfamily	2.40952e-170	535.669
Q#50 - >Msa1179170	PLN02305	PLN02305	-	cl33458	non-specific	5.76755e-156	497.517
Q#50 - >Msa1179170	cl33458	PLN02305 superfamily	-	-	superfamily	5.76755e-156	497.517
Q#50 - >Msa1179170	cd01751	PLAT_LH2	-	cl00011	non-specific	1.26311e-31	120.874
Q#50 - >Msa1179170	cl00011	PLAT superfamily	-	-	superfamily	1.26311e-31	120.874
Q#50 - >Msa1179170	cd01751	PLAT_LH2	-	cl00011	non-specific	8.44276e-31	118.563
Q#50 - >Msa1179170	cl00011	PLAT superfamily	-	-	superfamily	8.44276e-31	118.563
Q#50 - >Msa1179170	smart00308	LH2	-	cl00011	non-specific	2.3956e-14	70.3629
Q#50 - >Msa1179170	pfam01477	PLAT	-	cl00011	non-specific	6.63607e-13	66.6861
Q#50 - >Msa1179170	smart00308	LH2	-	cl00011	non-specific	6.88772e-12	63.4293
Q#50 - >Msa1179170	pfam01477	PLAT	-	cl00011	non-specific	6.31038e-11	60.9081
Q#50 - >Msa1179170	cd00113	PLAT	N	cl00011	non-specific	6.68909e-05	43.8669
Q#51 - >Msa1179310	PLN02337	PLN02337	-	cl33468	non-specific	0	1354.74
Q#51 - >Msa1179310	cl33468	PLN02337 superfamily	-	-	superfamily	0	1354.74
Q#51 - >Msa1179310	pfam00305	Lipoxygenase	-	cl37981	specific	0	1198.46
Q#51 - >Msa1179310	cl37981	Lipoxygenase superfamily	-	-	superfamily	0	1198.46
Q#51 - >Msa1179310	PLN02264	PLN02264	-	cl33445	non-specific	0	775.648
Q#51 - >Msa1179310	cl33445	PLN02264 superfamily	-	-	superfamily	0	775.648
Q#51 - >Msa1179310	PLN02305	PLN02305	-	cl33458	non-specific	0	712.843
Q#51 - >Msa1179310	cl33458	PLN02305 superfamily	-	-	superfamily	0	712.843
Q#51 - >Msa1179310	cd01751	PLAT_LH2	-	cl00011	specific	3.16713e-39	141.675
Q#51 - >Msa1179310	cl00011	PLAT superfamily	-	-	superfamily	3.16713e-39	141.675
Q#51 - >Msa1179310	smart00308	LH2	-	cl00011	specific	1.16732e-20	87.6969
Q#51 - >Msa1179310	pfam01477	PLAT	N	cl00011	non-specific	8.66378e-13	65.5305
Q#51 - >Msa1179310	cd00113	PLAT	N	cl00011	non-specific	3.26553e-06	46.5633
Q#52 - >Msa1179290	PLN02337	PLN02337	-	cl33468	non-specific	0	1295.03
Q#52 - >Msa1179290	cl33468	PLN02337 superfamily	-	-	superfamily	0	1295.03
Q#52 - >Msa1179290	PLN02337	PLN02337	-	cl33468	non-specific	0	1286.17
Q#52 - >Msa1179290	cl33468	PLN02337 superfamily	-	-	superfamily	0	1286.17
Q#52 - >Msa1179290	pfam00305	Lipoxygenase	-	cl37981	specific	0	1223.89
Q#52 - >Msa1179290	cl37981	Lipoxygenase superfamily	-	-	superfamily	0	1223.89
Q#52 - >Msa1179290	pfam00305	Lipoxygenase	-	cl37981	specific	0	1155.32
Q#52 - >Msa1179290	cl37981	Lipoxygenase superfamily	-	-	superfamily	0	1155.32
Q#52 - >Msa1179290	PLN02264	PLN02264	-	cl33445	non-specific	0	744.832
Q#52 - >Msa1179290	cl33445	PLN02264 superfamily	-	-	superfamily	0	744.832
Q#52 - >Msa1179290	PLN02264	PLN02264	-	cl33445	non-specific	0	731.735
Q#52 - >Msa1179290	cl33445	PLN02264 superfamily	-	-	superfamily	0	731.735
Q#52 - >Msa1179290	PLN02305	PLN02305	-	cl33458	non-specific	0	695.894
Q#52 - >Msa1179290	cl33458	PLN02305 superfamily	-	-	superfamily	0	695.894
Q#52 - >Msa1179290	PLN02305	PLN02305	-	cl33458	non-specific	0	682.798
Q#52 - >Msa1179290	cl33458	PLN02305 superfamily	-	-	superfamily	0	682.798
Q#52 - >Msa1179290	cd01751	PLAT_LH2	N	cl00011	non-specific	3.30335e-33	125.496
Q#52 - >Msa1179290	cl00011	PLAT superfamily	N	-	superfamily	3.30335e-33	125.496
Q#52 - >Msa1179290	cd01751	PLAT_LH2	-	cl00011	non-specific	4.37551e-33	125.111
Q#52 - >Msa1179290	cl00011	PLAT superfamily	-	-	superfamily	4.37551e-33	125.111
Q#52 - >Msa1179290	smart00308	LH2	-	cl00011	specific	1.7503e-24	99.2529
Q#52 - >Msa1179290	smart00308	LH2	N	cl00011	specific	2.93775e-19	84.2301
Q#52 - >Msa1179290	pfam01477	PLAT	-	cl00011	non-specific	1.68901e-15	74.0049
Q#52 - >Msa1179290	pfam01477	PLAT	-	cl00011	non-specific	2.9295e-11	62.0637
Q#52 - >Msa1179290	cd00113	PLAT	N	cl00011	non-specific	8.45696e-07	49.2597
Q#52 - >Msa1179290	cd00113	PLAT	-	cl00011	non-specific	6.88593e-05	43.8669
Q#53 - >Msa1179180	PLN02337	PLN02337	C	cl33468	non-specific	0	718.772
Q#53 - >Msa1179180	cl33468	PLN02337 superfamily	C	-	superfamily	0	718.772
Q#53 - >Msa1179180	pfam00305	Lipoxygenase	C	cl37981	non-specific	0	604.87
Q#53 - >Msa1179180	cl37981	Lipoxygenase superfamily	C	-	superfamily	0	604.87
Q#53 - >Msa1179180	PLN02264	PLN02264	C	cl33445	non-specific	1.63715e-114	359.633
Q#53 - >Msa1179180	cl33445	PLN02264 superfamily	C	-	superfamily	1.63715e-114	359.633
Q#53 - >Msa1179180	PLN02305	PLN02305	C	cl33458	non-specific	1.73128e-106	338.429
Q#53 - >Msa1179180	cl33458	PLN02305 superfamily	C	-	superfamily	1.73128e-106	338.429
Q#53 - >Msa1179180	cd01751	PLAT_LH2	-	cl00011	non-specific	6.81589e-34	124.726
Q#53 - >Msa1179180	cl00011	PLAT superfamily	-	-	superfamily	6.81589e-34	124.726
Q#53 - >Msa1179180	smart00308	LH2	-	cl00011	specific	2.87341e-21	88.4673
Q#53 - >Msa1179180	pfam01477	PLAT	-	cl00011	non-specific	8.06369e-08	50.5077
Q#53 - >Msa1179180	cd00113	PLAT	-	cl00011	non-specific	0.000926187	38.8593
Q#54 - >Msa1179130	PLN02337	PLN02337	-	cl33468	non-specific	0	1408.66
Q#54 - >Msa1179130	cl33468	PLN02337 superfamily	-	-	superfamily	0	1408.66
Q#54 - >Msa1179130	pfam00305	Lipoxygenase	-	cl37981	specific	0	1295.92
Q#54 - >Msa1179130	cl37981	Lipoxygenase superfamily	-	-	superfamily	0	1295.92
Q#54 - >Msa1179130	PLN02264	PLN02264	-	cl33445	non-specific	0	830.732
Q#54 - >Msa1179130	cl33445	PLN02264 superfamily	-	-	superfamily	0	830.732
Q#54 - >Msa1179130	PLN02305	PLN02305	-	cl33458	non-specific	0	792.194
Q#54 - >Msa1179130	cl33458	PLN02305 superfamily	-	-	superfamily	0	792.194
Q#54 - >Msa1179130	cd01751	PLAT_LH2	-	cl00011	specific	3.22548e-40	144.756
Q#54 - >Msa1179130	cl00011	PLAT superfamily	-	-	superfamily	3.22548e-40	144.756
Q#54 - >Msa1179130	smart00308	LH2	-	cl00011	specific	2.12698e-21	89.6229
Q#54 - >Msa1179130	pfam01477	PLAT	-	cl00011	non-specific	6.22251e-14	68.6121
Q#54 - >Msa1179130	cd00113	PLAT	-	cl00011	non-specific	8.84433e-08	51.1857
Q#55 - >Msa1179150	PLN02337	PLN02337	-	cl33468	non-specific	0	1202.2
Q#55 - >Msa1179150	cl33468	PLN02337 superfamily	-	-	superfamily	0	1202.2
Q#55 - >Msa1179150	pfam00305	Lipoxygenase	-	cl37981	specific	0	1090.61
Q#55 - >Msa1179150	cl37981	Lipoxygenase superfamily	-	-	superfamily	0	1090.61
Q#55 - >Msa1179150	PLN02264	PLN02264	-	cl33445	non-specific	0	696.297
Q#55 - >Msa1179150	cl33445	PLN02264 superfamily	-	-	superfamily	0	696.297
Q#55 - >Msa1179150	PLN02305	PLN02305	-	cl33458	non-specific	0	623.092
Q#55 - >Msa1179150	cl33458	PLN02305 superfamily	-	-	superfamily	0	623.092
Q#55 - >Msa1179150	cd01751	PLAT_LH2	-	cl00011	non-specific	9.12271e-39	140.134
Q#55 - >Msa1179150	cl00011	PLAT superfamily	-	-	superfamily	9.12271e-39	140.134
Q#55 - >Msa1179150	smart00308	LH2	-	cl00011	specific	4.32956e-22	91.5489
Q#55 - >Msa1179150	pfam01477	PLAT	-	cl00011	non-specific	2.43842e-09	55.5153
Q#55 - >Msa1179150	cd00113	PLAT	-	cl00011	non-specific	5.31324e-05	43.0965
Q#56 - >Msa1179140	PLN02337	PLN02337	-	cl33468	non-specific	0	1410.98
Q#56 - >Msa1179140	cl33468	PLN02337 superfamily	-	-	superfamily	0	1410.98
Q#56 - >Msa1179140	pfam00305	Lipoxygenase	-	cl37981	specific	0	1290.14
Q#56 - >Msa1179140	cl37981	Lipoxygenase superfamily	-	-	superfamily	0	1290.14
Q#56 - >Msa1179140	PLN02264	PLN02264	-	cl33445	non-specific	0	834.198
Q#56 - >Msa1179140	cl33445	PLN02264 superfamily	-	-	superfamily	0	834.198
Q#56 - >Msa1179140	PLN02305	PLN02305	-	cl33458	non-specific	0	793.35
Q#56 - >Msa1179140	cl33458	PLN02305 superfamily	-	-	superfamily	0	793.35
Q#56 - >Msa1179140	cd01751	PLAT_LH2	-	cl00011	specific	7.33525e-42	149.379
Q#56 - >Msa1179140	cl00011	PLAT superfamily	-	-	superfamily	7.33525e-42	149.379
Q#56 - >Msa1179140	smart00308	LH2	-	cl00011	specific	7.01624e-22	91.1637
Q#56 - >Msa1179140	pfam01477	PLAT	-	cl00011	non-specific	1.28851e-14	70.9233
Q#56 - >Msa1179140	cd00113	PLAT	-	cl00011	non-specific	5.2823e-08	51.9561
Q#57 - >Msa1179270	PLN02337	PLN02337	C	cl33468	non-specific	0	1076.24
Q#57 - >Msa1179270	cl33468	PLN02337 superfamily	C	-	superfamily	0	1076.24
Q#57 - >Msa1179270	pfam00305	Lipoxygenase	C	cl37981	non-specific	0	912.26
Q#57 - >Msa1179270	cl37981	Lipoxygenase superfamily	C	-	superfamily	0	912.26
Q#57 - >Msa1179270	PLN02264	PLN02264	C	cl33445	non-specific	0	585.745
Q#57 - >Msa1179270	cl33445	PLN02264 superfamily	C	-	superfamily	0	585.745
Q#57 - >Msa1179270	PLN02305	PLN02305	C	cl33458	non-specific	0	559.919
Q#57 - >Msa1179270	cl33458	PLN02305 superfamily	C	-	superfamily	0	559.919
Q#57 - >Msa1179270	cd01751	PLAT_LH2	-	cl00011	specific	4.88014e-45	156.698
Q#57 - >Msa1179270	cl00011	PLAT superfamily	-	-	superfamily	4.88014e-45	156.698
Q#57 - >Msa1179270	smart00308	LH2	-	cl00011	specific	2.7488e-24	97.7121
Q#57 - >Msa1179270	pfam01477	PLAT	-	cl00011	non-specific	1.82257e-13	67.0713
Q#57 - >Msa1179270	cd00113	PLAT	-	cl00011	non-specific	0.00191494	38.4741
Q#58 - >Msa1179280	PLN02337	PLN02337	-	cl33468	non-specific	0	1371.68
Q#58 - >Msa1179280	cl33468	PLN02337 superfamily	-	-	superfamily	0	1371.68
Q#58 - >Msa1179280	pfam00305	Lipoxygenase	-	cl37981	specific	0	1218.11
Q#58 - >Msa1179280	cl37981	Lipoxygenase superfamily	-	-	superfamily	0	1218.11
Q#58 - >Msa1179280	PLN02264	PLN02264	-	cl33445	non-specific	0	796.064
Q#58 - >Msa1179280	cl33445	PLN02264 superfamily	-	-	superfamily	0	796.064
Q#58 - >Msa1179280	PLN02305	PLN02305	-	cl33458	non-specific	0	738.266
Q#58 - >Msa1179280	cl33458	PLN02305 superfamily	-	-	superfamily	0	738.266
Q#58 - >Msa1179280	cd01751	PLAT_LH2	-	cl00011	specific	1.60502e-44	156.698
Q#58 - >Msa1179280	cl00011	PLAT superfamily	-	-	superfamily	1.60502e-44	156.698
Q#58 - >Msa1179280	smart00308	LH2	-	cl00011	specific	9.54673e-24	96.5565
Q#58 - >Msa1179280	pfam01477	PLAT	-	cl00011	non-specific	1.3502e-15	73.6197
Q#58 - >Msa1179280	cd00113	PLAT	N	cl00011	non-specific	3.55688e-05	43.8669
Q#59 - >Msa1179190	PLN02337	PLN02337	-	cl33468	non-specific	0	1379.77
Q#59 - >Msa1179190	cl33468	PLN02337 superfamily	-	-	superfamily	0	1379.77
Q#59 - >Msa1179190	pfam00305	Lipoxygenase	-	cl37981	specific	0	1206.94
Q#59 - >Msa1179190	cl37981	Lipoxygenase superfamily	-	-	superfamily	0	1206.94
Q#59 - >Msa1179190	PLN02264	PLN02264	-	cl33445	non-specific	0	769.1
Q#59 - >Msa1179190	cl33445	PLN02264 superfamily	-	-	superfamily	0	769.1
Q#59 - >Msa1179190	PLN02305	PLN02305	-	cl33458	non-specific	0	711.302
Q#59 - >Msa1179190	cl33458	PLN02305 superfamily	-	-	superfamily	0	711.302
Q#59 - >Msa1179190	cd01751	PLAT_LH2	-	cl00011	specific	1.08776e-47	165.942
Q#59 - >Msa1179190	cl00011	PLAT superfamily	-	-	superfamily	1.08776e-47	165.942
Q#59 - >Msa1179190	smart00308	LH2	-	cl00011	specific	4.17063e-23	94.6305
Q#59 - >Msa1179190	pfam01477	PLAT	-	cl00011	non-specific	1.29672e-16	76.3161
Q#59 - >Msa1179190	cd00113	PLAT	N	cl00011	non-specific	8.56517e-09	54.2673
Q#60 - >Msa1233640	PLN02337	PLN02337	-	cl33468	non-specific	0	1130.16
Q#60 - >Msa1233640	cl33468	PLN02337 superfamily	-	-	superfamily	0	1130.16
Q#60 - >Msa1233640	pfam00305	Lipoxygenase	-	cl37981	non-specific	0	1041.3
Q#60 - >Msa1233640	cl37981	Lipoxygenase superfamily	-	-	superfamily	0	1041.3
Q#60 - >Msa1233640	PLN02264	PLN02264	-	cl33445	non-specific	0	720.95
Q#60 - >Msa1233640	cl33445	PLN02264 superfamily	-	-	superfamily	0	720.95
Q#60 - >Msa1233640	PLN02305	PLN02305	-	cl33458	non-specific	0	680.101
Q#60 - >Msa1233640	cl33458	PLN02305 superfamily	-	-	superfamily	0	680.101
Q#60 - >Msa1233640	cd01751	PLAT_LH2	-	cl00011	non-specific	1.95821e-31	119.333
Q#60 - >Msa1233640	cl00011	PLAT superfamily	-	-	superfamily	1.95821e-31	119.333
Q#60 - >Msa1233640	smart00308	LH2	-	cl00011	non-specific	4.31234e-14	68.8221
Q#60 - >Msa1233640	pfam01477	PLAT	-	cl00011	non-specific	3.95815e-13	66.3009
Q#61 - >Msa1235340	PLN02264	PLN02264	-	cl33445	non-specific	0	1629.25
Q#61 - >Msa1235340	cl33445	PLN02264 superfamily	-	-	superfamily	0	1629.25
Q#61 - >Msa1235340	pfam00305	Lipoxygenase	-	cl37981	specific	0	1248.92
Q#61 - >Msa1235340	cl37981	Lipoxygenase superfamily	-	-	superfamily	0	1248.92
Q#61 - >Msa1235340	PLN02305	PLN02305	-	cl33458	non-specific	0	1105.36
Q#61 - >Msa1235340	cl33458	PLN02305 superfamily	-	-	superfamily	0	1105.36
Q#61 - >Msa1235340	PLN02337	PLN02337	-	cl33468	non-specific	0	946.039
Q#61 - >Msa1235340	cl33468	PLN02337 superfamily	-	-	superfamily	0	946.039
Q#61 - >Msa1235340	cd01751	PLAT_LH2	-	cl00011	specific	1.43965e-53	182.506
Q#61 - >Msa1235340	cl00011	PLAT superfamily	-	-	superfamily	1.43965e-53	182.506
Q#61 - >Msa1235340	smart00308	LH2	-	cl00011	specific	1.05353e-20	87.6969
Q#61 - >Msa1235340	pfam01477	PLAT	N	cl00011	non-specific	1.34954e-13	67.8417
Q#61 - >Msa1235340	cd00113	PLAT	N	cl00011	non-specific	0.00258727	38.4741
Q#62 - >Msa1233650	PLN02337	PLN02337	-	cl33468	non-specific	0	1153.66
Q#62 - >Msa1233650	cl33468	PLN02337 superfamily	-	-	superfamily	0	1153.66
Q#62 - >Msa1233650	pfam00305	Lipoxygenase	-	cl37981	specific	0	1065.18
Q#62 - >Msa1233650	cl37981	Lipoxygenase superfamily	-	-	superfamily	0	1065.18
Q#62 - >Msa1233650	PLN02264	PLN02264	-	cl33445	non-specific	0	705.542
Q#62 - >Msa1233650	cl33445	PLN02264 superfamily	-	-	superfamily	0	705.542
Q#62 - >Msa1233650	PLN02305	PLN02305	-	cl33458	non-specific	0	648.515
Q#62 - >Msa1233650	cl33458	PLN02305 superfamily	-	-	superfamily	0	648.515
Q#62 - >Msa1233650	cd01751	PLAT_LH2	N	cl00011	non-specific	9.26836e-26	103.155
Q#62 - >Msa1233650	cl00011	PLAT superfamily	N	-	superfamily	9.26836e-26	103.155
Q#62 - >Msa1233650	smart00308	LH2	N	cl00011	non-specific	9.88041e-14	67.6665
Q#62 - >Msa1233650	pfam01477	PLAT	-	cl00011	non-specific	8.1283e-12	62.4489
Q#62 - >Msa1233650	cd00113	PLAT	N	cl00011	non-specific	1.2024e-05	45.0225
Q#63 - >Msa1233620	PLN02337	PLN02337	-	cl33468	non-specific	0	1378.23
Q#63 - >Msa1233620	cl33468	PLN02337 superfamily	-	-	superfamily	0	1378.23
Q#63 - >Msa1233620	pfam00305	Lipoxygenase	-	cl37981	specific	0	1207.32
Q#63 - >Msa1233620	cl37981	Lipoxygenase superfamily	-	-	superfamily	0	1207.32
Q#63 - >Msa1233620	PLN02264	PLN02264	-	cl33445	non-specific	0	769.1
Q#63 - >Msa1233620	cl33445	PLN02264 superfamily	-	-	superfamily	0	769.1
Q#63 - >Msa1233620	PLN02305	PLN02305	-	cl33458	non-specific	0	710.917
Q#63 - >Msa1233620	cl33458	PLN02305 superfamily	-	-	superfamily	0	710.917
Q#63 - >Msa1233620	cd01751	PLAT_LH2	-	cl00011	specific	3.05261e-48	167.483
Q#63 - >Msa1233620	cl00011	PLAT superfamily	-	-	superfamily	3.05261e-48	167.483
Q#63 - >Msa1233620	smart00308	LH2	-	cl00011	specific	2.93963e-23	95.0157
Q#63 - >Msa1233620	pfam01477	PLAT	-	cl00011	non-specific	1.34809e-16	76.3161
Q#63 - >Msa1233620	cd00113	PLAT	N	cl00011	non-specific	8.90419e-09	54.2673
Q#64 - >Msa1233630	PLN02337	PLN02337	-	cl33468	non-specific	0	1387.86
Q#64 - >Msa1233630	cl33468	PLN02337 superfamily	-	-	superfamily	0	1387.86
Q#64 - >Msa1233630	pfam00305	Lipoxygenase	-	cl37981	specific	0	1247.77
Q#64 - >Msa1233630	cl37981	Lipoxygenase superfamily	-	-	superfamily	0	1247.77
Q#64 - >Msa1233630	PLN02264	PLN02264	-	cl33445	non-specific	0	795.679
Q#64 - >Msa1233630	cl33445	PLN02264 superfamily	-	-	superfamily	0	795.679
Q#64 - >Msa1233630	PLN02305	PLN02305	-	cl33458	non-specific	0	741.348
Q#64 - >Msa1233630	cl33458	PLN02305 superfamily	-	-	superfamily	0	741.348
Q#64 - >Msa1233630	cd01751	PLAT_LH2	-	cl00011	specific	2.05021e-44	156.698
Q#64 - >Msa1233630	cl00011	PLAT superfamily	-	-	superfamily	2.05021e-44	156.698
Q#64 - >Msa1233630	smart00308	LH2	-	cl00011	specific	1.16948e-24	98.8677
Q#64 - >Msa1233630	pfam01477	PLAT	-	cl00011	non-specific	8.53871e-15	71.3085
Q#64 - >Msa1233630	cd00113	PLAT	-	cl00011	non-specific	9.56689e-07	48.1041
Q#65 - >Msa1237640	PLN02337	PLN02337	C	cl33468	non-specific	1.53055e-121	365.929
Q#65 - >Msa1237640	cl33468	PLN02337 superfamily	C	-	superfamily	1.53055e-121	365.929
Q#65 - >Msa1237640	pfam00305	Lipoxygenase	C	cl37981	non-specific	3.30152e-81	256.265
Q#65 - >Msa1237640	cl37981	Lipoxygenase superfamily	C	-	superfamily	3.30152e-81	256.265
Q#65 - >Msa1237640	PLN02264	PLN02264	C	cl33445	non-specific	6.55443e-64	214.027
Q#65 - >Msa1237640	cl33445	PLN02264 superfamily	C	-	superfamily	6.55443e-64	214.027
Q#65 - >Msa1237640	PLN02305	PLN02305	C	cl33458	non-specific	4.99288e-57	195.135
Q#65 - >Msa1237640	cl33458	PLN02305 superfamily	C	-	superfamily	4.99288e-57	195.135
Q#65 - >Msa1237640	cd01751	PLAT_LH2	N	cl00011	non-specific	3.53018e-29	106.622
Q#65 - >Msa1237640	cl00011	PLAT superfamily	N	-	superfamily	3.53018e-29	106.622
Q#65 - >Msa1237640	smart00308	LH2	N	cl00011	non-specific	1.43217e-19	80.7633
Q#65 - >Msa1237640	pfam01477	PLAT	-	cl00011	non-specific	1.47356e-13	65.1453
Q#65 - >Msa1237640	cd00113	PLAT	N	cl00011	non-specific	4.8881e-07	47.3337
Q#66 - >Msa1233560	PLN02337	PLN02337	-	cl33468	non-specific	0	1368.99
Q#66 - >Msa1233560	cl33468	PLN02337 superfamily	-	-	superfamily	0	1368.99
Q#66 - >Msa1233560	pfam00305	Lipoxygenase	-	cl37981	specific	0	1209.63
Q#66 - >Msa1233560	cl37981	Lipoxygenase superfamily	-	-	superfamily	0	1209.63
Q#66 - >Msa1233560	PLN02264	PLN02264	-	cl33445	non-specific	0	791.827
Q#66 - >Msa1233560	cl33445	PLN02264 superfamily	-	-	superfamily	0	791.827
Q#66 - >Msa1233560	PLN02305	PLN02305	-	cl33458	non-specific	0	732.488
Q#66 - >Msa1233560	cl33458	PLN02305 superfamily	-	-	superfamily	0	732.488
Q#66 - >Msa1233560	cd01751	PLAT_LH2	-	cl00011	specific	7.85525e-45	157.853
Q#66 - >Msa1233560	cl00011	PLAT superfamily	-	-	superfamily	7.85525e-45	157.853
Q#66 - >Msa1233560	smart00308	LH2	-	cl00011	specific	4.6799e-24	97.3269
Q#66 - >Msa1233560	pfam01477	PLAT	-	cl00011	non-specific	1.34516e-15	73.6197
Q#66 - >Msa1233560	cd00113	PLAT	N	cl00011	non-specific	3.47563e-05	43.8669
Q#67 - >Msa1233590	PLN02337	PLN02337	-	cl33468	non-specific	0	1365.14
Q#67 - >Msa1233590	cl33468	PLN02337 superfamily	-	-	superfamily	0	1365.14
Q#67 - >Msa1233590	pfam00305	Lipoxygenase	-	cl37981	specific	0	1234.29
Q#67 - >Msa1233590	cl37981	Lipoxygenase superfamily	-	-	superfamily	0	1234.29
Q#67 - >Msa1233590	PLN02264	PLN02264	-	cl33445	non-specific	0	787.975
Q#67 - >Msa1233590	cl33445	PLN02264 superfamily	-	-	superfamily	0	787.975
Q#67 - >Msa1233590	PLN02305	PLN02305	-	cl33458	non-specific	0	740.963
Q#67 - >Msa1233590	cl33458	PLN02305 superfamily	-	-	superfamily	0	740.963
Q#67 - >Msa1233590	cd01751	PLAT_LH2	-	cl00011	specific	4.96177e-41	147.068
Q#67 - >Msa1233590	cl00011	PLAT superfamily	-	-	superfamily	4.96177e-41	147.068
Q#67 - >Msa1233590	smart00308	LH2	-	cl00011	specific	1.93814e-24	98.4825
Q#67 - >Msa1233590	pfam01477	PLAT	-	cl00011	non-specific	5.9034e-15	71.6937
Q#67 - >Msa1233590	cd00113	PLAT	-	cl00011	non-specific	2.04574e-05	44.6373
Q#68 - >Msa1233600	PLN02337	PLN02337	C	cl33468	non-specific	0	760.758
Q#68 - >Msa1233600	cl33468	PLN02337 superfamily	C	-	superfamily	0	760.758
Q#68 - >Msa1233600	pfam00305	Lipoxygenase	C	cl37981	non-specific	0	593.314
Q#68 - >Msa1233600	cl37981	Lipoxygenase superfamily	C	-	superfamily	0	593.314
Q#68 - >Msa1233600	PLN02264	PLN02264	C	cl33445	non-specific	8.85482e-126	390.063
Q#68 - >Msa1233600	cl33445	PLN02264 superfamily	C	-	superfamily	8.85482e-126	390.063
Q#68 - >Msa1233600	PLN02305	PLN02305	C	cl33458	non-specific	1.29827e-111	352.682
Q#68 - >Msa1233600	cl33458	PLN02305 superfamily	C	-	superfamily	1.29827e-111	352.682
Q#68 - >Msa1233600	cd01751	PLAT_LH2	-	cl00011	non-specific	6.30976e-40	141.29
Q#68 - >Msa1233600	cl00011	PLAT superfamily	-	-	superfamily	6.30976e-40	141.29
Q#68 - >Msa1233600	smart00308	LH2	-	cl00011	specific	8.4513e-21	87.3117
Q#68 - >Msa1233600	pfam01477	PLAT	N	cl00011	non-specific	7.50688e-13	65.1453
Q#68 - >Msa1233600	cd00113	PLAT	N	cl00011	non-specific	2.66871e-06	46.1781
Q#69 - >Msa1275930	PLN02337	PLN02337	-	cl33468	non-specific	0	1413.67
Q#69 - >Msa1275930	cl33468	PLN02337 superfamily	-	-	superfamily	0	1413.67
Q#69 - >Msa1275930	pfam00305	Lipoxygenase	-	cl37981	specific	0	1293.22
Q#69 - >Msa1275930	cl37981	Lipoxygenase superfamily	-	-	superfamily	0	1293.22
Q#69 - >Msa1275930	PLN02264	PLN02264	-	cl33445	non-specific	0	836.51
Q#69 - >Msa1275930	cl33445	PLN02264 superfamily	-	-	superfamily	0	836.51
Q#69 - >Msa1275930	PLN02305	PLN02305	-	cl33458	non-specific	0	796.817
Q#69 - >Msa1275930	cl33458	PLN02305 superfamily	-	-	superfamily	0	796.817
Q#69 - >Msa1275930	cd01751	PLAT_LH2	-	cl00011	specific	6.71862e-42	149.379
Q#69 - >Msa1275930	cl00011	PLAT superfamily	-	-	superfamily	6.71862e-42	149.379
Q#69 - >Msa1275930	smart00308	LH2	-	cl00011	specific	6.94839e-22	91.1637
Q#69 - >Msa1275930	pfam01477	PLAT	-	cl00011	non-specific	1.27605e-14	70.9233
Q#69 - >Msa1275930	cd00113	PLAT	-	cl00011	non-specific	5.2823e-08	51.9561
Q#70 - >Msa1275870	PLN02337	PLN02337	-	cl33468	non-specific	0	1065.07
Q#70 - >Msa1275870	cl33468	PLN02337 superfamily	-	-	superfamily	0	1065.07
Q#70 - >Msa1275870	pfam00305	Lipoxygenase	-	cl37981	non-specific	0	944.231
Q#70 - >Msa1275870	cl37981	Lipoxygenase superfamily	-	-	superfamily	0	944.231
Q#70 - >Msa1275870	PLN02337	PLN02337	-	cl33468	non-specific	0	764.225
Q#70 - >Msa1275870	cl33468	PLN02337 superfamily	-	-	superfamily	0	764.225
Q#70 - >Msa1275870	pfam00305	Lipoxygenase	-	cl37981	non-specific	0	725.823
Q#70 - >Msa1275870	cl37981	Lipoxygenase superfamily	-	-	superfamily	0	725.823
Q#70 - >Msa1275870	PLN02264	PLN02264	-	cl33445	non-specific	0	621.568
Q#70 - >Msa1275870	cl33445	PLN02264 superfamily	-	-	superfamily	0	621.568
Q#70 - >Msa1275870	PLN02305	PLN02305	-	cl33458	non-specific	0	568.008
Q#70 - >Msa1275870	cl33458	PLN02305 superfamily	-	-	superfamily	0	568.008
Q#70 - >Msa1275870	PLN02264	PLN02264	-	cl33445	non-specific	1.10652e-137	446.303
Q#70 - >Msa1275870	cl33445	PLN02264 superfamily	-	-	superfamily	1.10652e-137	446.303
Q#70 - >Msa1275870	PLN02305	PLN02305	-	cl33458	non-specific	5.24839e-127	417.395
Q#70 - >Msa1275870	cl33458	PLN02305 superfamily	-	-	superfamily	5.24839e-127	417.395
Q#70 - >Msa1275870	cd01751	PLAT_LH2	-	cl00011	non-specific	5.61649e-31	118.948
Q#70 - >Msa1275870	cl00011	PLAT superfamily	-	-	superfamily	5.61649e-31	118.948
Q#70 - >Msa1275870	cd01751	PLAT_LH2	-	cl00011	non-specific	3.39399e-18	82.354
Q#70 - >Msa1275870	cl00011	PLAT superfamily	-	-	superfamily	3.39399e-18	82.354
Q#70 - >Msa1275870	smart00308	LH2	-	cl00011	non-specific	5.88336e-13	66.1257
Q#70 - >Msa1275870	smart00308	LH2	-	cl00011	non-specific	8.35048e-13	65.7405
Q#70 - >Msa1275870	pfam01477	PLAT	-	cl00011	non-specific	7.45377e-12	63.6045
Q#70 - >Msa1275870	cd00113	PLAT	N	cl00011	non-specific	0.000153847	42.7113
Q#71 - >Msa1275820	PLN02337	PLN02337	-	cl33468	non-specific	0	1368.6
Q#71 - >Msa1275820	cl33468	PLN02337 superfamily	-	-	superfamily	0	1368.6
Q#71 - >Msa1275820	pfam00305	Lipoxygenase	-	cl37981	specific	0	1215.03
Q#71 - >Msa1275820	cl37981	Lipoxygenase superfamily	-	-	superfamily	0	1215.03
Q#71 - >Msa1275820	PLN02264	PLN02264	-	cl33445	non-specific	0	794.523
Q#71 - >Msa1275820	cl33445	PLN02264 superfamily	-	-	superfamily	0	794.523
Q#71 - >Msa1275820	PLN02305	PLN02305	-	cl33458	non-specific	0	736.34
Q#71 - >Msa1275820	cl33458	PLN02305 superfamily	-	-	superfamily	0	736.34
Q#71 - >Msa1275820	cd01751	PLAT_LH2	-	cl00011	specific	1.59574e-44	156.698
Q#71 - >Msa1275820	cl00011	PLAT superfamily	-	-	superfamily	1.59574e-44	156.698
Q#71 - >Msa1275820	smart00308	LH2	-	cl00011	specific	9.71014e-24	96.5565
Q#71 - >Msa1275820	pfam01477	PLAT	-	cl00011	non-specific	1.35998e-15	73.6197
Q#71 - >Msa1275820	cd00113	PLAT	N	cl00011	non-specific	3.68818e-05	43.8669
Q#72 - >Msa1275830	PLN02337	PLN02337	-	cl33468	non-specific	0	1339.71
Q#72 - >Msa1275830	cl33468	PLN02337 superfamily	-	-	superfamily	0	1339.71
Q#72 - >Msa1275830	pfam00305	Lipoxygenase	-	cl37981	specific	0	1201.93
Q#72 - >Msa1275830	cl37981	Lipoxygenase superfamily	-	-	superfamily	0	1201.93
Q#72 - >Msa1275830	PLN02264	PLN02264	-	cl33445	non-specific	0	772.567
Q#72 - >Msa1275830	cl33445	PLN02264 superfamily	-	-	superfamily	0	772.567
Q#72 - >Msa1275830	PLN02305	PLN02305	-	cl33458	non-specific	0	708.991
Q#72 - >Msa1275830	cl33458	PLN02305 superfamily	-	-	superfamily	0	708.991
Q#72 - >Msa1275830	cd01751	PLAT_LH2	-	cl00011	non-specific	4.11024e-35	130.119
Q#72 - >Msa1275830	cl00011	PLAT superfamily	-	-	superfamily	4.11024e-35	130.119
Q#72 - >Msa1275830	smart00308	LH2	-	cl00011	non-specific	3.38017e-16	74.9853
Q#72 - >Msa1275830	pfam01477	PLAT	N	cl00011	non-specific	1.14523e-11	62.4489
Q#72 - >Msa1275830	cd00113	PLAT	N	cl00011	non-specific	0.000977062	39.6297
Q#73 - >Msa1275850	PLN02337	PLN02337	-	cl33468	non-specific	0	1328.16
Q#73 - >Msa1275850	cl33468	PLN02337 superfamily	-	-	superfamily	0	1328.16
Q#73 - >Msa1275850	pfam00305	Lipoxygenase	-	cl37981	specific	0	1179.2
Q#73 - >Msa1275850	cl37981	Lipoxygenase superfamily	-	-	superfamily	0	1179.2
Q#73 - >Msa1275850	PLN02264	PLN02264	-	cl33445	non-specific	0	758.699
Q#73 - >Msa1275850	cl33445	PLN02264 superfamily	-	-	superfamily	0	758.699
Q#73 - >Msa1275850	PLN02305	PLN02305	-	cl33458	non-specific	0	698.591
Q#73 - >Msa1275850	cl33458	PLN02305 superfamily	-	-	superfamily	0	698.591
Q#73 - >Msa1275850	cd01751	PLAT_LH2	-	cl00011	specific	9.15003e-45	157.468
Q#73 - >Msa1275850	cl00011	PLAT superfamily	-	-	superfamily	9.15003e-45	157.468
Q#73 - >Msa1275850	smart00308	LH2	-	cl00011	specific	1.25259e-24	98.8677
Q#73 - >Msa1275850	pfam01477	PLAT	-	cl00011	non-specific	1.03682e-14	70.9233
Q#73 - >Msa1275850	cd00113	PLAT	-	cl00011	non-specific	9.5647e-07	48.1041
Q#74 - >Msa1275920	PLN02337	PLN02337	-	cl33468	non-specific	0	1412.9
Q#74 - >Msa1275920	cl33468	PLN02337 superfamily	-	-	superfamily	0	1412.9
Q#74 - >Msa1275920	pfam00305	Lipoxygenase	-	cl37981	specific	0	1296.3
Q#74 - >Msa1275920	cl37981	Lipoxygenase superfamily	-	-	superfamily	0	1296.3
Q#74 - >Msa1275920	PLN02264	PLN02264	-	cl33445	non-specific	0	834.969
Q#74 - >Msa1275920	cl33445	PLN02264 superfamily	-	-	superfamily	0	834.969
Q#74 - >Msa1275920	PLN02305	PLN02305	-	cl33458	non-specific	0	794.506
Q#74 - >Msa1275920	cl33458	PLN02305 superfamily	-	-	superfamily	0	794.506
Q#74 - >Msa1275920	cd01751	PLAT_LH2	-	cl00011	specific	2.19154e-41	147.838
Q#74 - >Msa1275920	cl00011	PLAT superfamily	-	-	superfamily	2.19154e-41	147.838
Q#74 - >Msa1275920	smart00308	LH2	-	cl00011	specific	5.95513e-22	91.1637
Q#74 - >Msa1275920	pfam01477	PLAT	-	cl00011	non-specific	1.46373e-14	70.5381
Q#74 - >Msa1275920	cd00113	PLAT	-	cl00011	non-specific	1.47893e-07	50.4153
Q#75 - >Msa1276570	PLN02264	PLN02264	-	cl33445	non-specific	0	1622.7
Q#75 - >Msa1276570	cl33445	PLN02264 superfamily	-	-	superfamily	0	1622.7
Q#75 - >Msa1276570	pfam00305	Lipoxygenase	-	cl37981	specific	0	1245.84
Q#75 - >Msa1276570	cl37981	Lipoxygenase superfamily	-	-	superfamily	0	1245.84
Q#75 - >Msa1276570	PLN02305	PLN02305	-	cl33458	non-specific	0	1106.13
Q#75 - >Msa1276570	cl33458	PLN02305 superfamily	-	-	superfamily	0	1106.13
Q#75 - >Msa1276570	PLN02337	PLN02337	-	cl33468	non-specific	0	944.113
Q#75 - >Msa1276570	cl33468	PLN02337 superfamily	-	-	superfamily	0	944.113
Q#75 - >Msa1276570	cd01751	PLAT_LH2	-	cl00011	specific	1.54293e-53	182.506
Q#75 - >Msa1276570	cl00011	PLAT superfamily	-	-	superfamily	1.54293e-53	182.506
Q#75 - >Msa1276570	smart00308	LH2	-	cl00011	specific	1.05353e-20	87.6969
Q#75 - >Msa1276570	pfam01477	PLAT	N	cl00011	non-specific	1.51636e-13	67.8417
Q#75 - >Msa1276570	cd00113	PLAT	N	cl00011	non-specific	0.00261239	38.4741
Q#76 - >Msa1275840	PLN02337	PLN02337	-	cl33468	non-specific	0	1378.62
Q#76 - >Msa1275840	cl33468	PLN02337 superfamily	-	-	superfamily	0	1378.62
Q#76 - >Msa1275840	pfam00305	Lipoxygenase	-	cl37981	specific	0	1207.71
Q#76 - >Msa1275840	cl37981	Lipoxygenase superfamily	-	-	superfamily	0	1207.71
Q#76 - >Msa1275840	PLN02264	PLN02264	-	cl33445	non-specific	0	769.1
Q#76 - >Msa1275840	cl33445	PLN02264 superfamily	-	-	superfamily	0	769.1
Q#76 - >Msa1275840	PLN02305	PLN02305	-	cl33458	non-specific	0	711.302
Q#76 - >Msa1275840	cl33458	PLN02305 superfamily	-	-	superfamily	0	711.302
Q#76 - >Msa1275840	cd01751	PLAT_LH2	-	cl00011	specific	9.66546e-48	165.942
Q#76 - >Msa1275840	cl00011	PLAT superfamily	-	-	superfamily	9.66546e-48	165.942
Q#76 - >Msa1275840	smart00308	LH2	-	cl00011	specific	4.05082e-23	94.6305
Q#76 - >Msa1275840	pfam01477	PLAT	-	cl00011	non-specific	1.29672e-16	76.3161
Q#76 - >Msa1275840	cd00113	PLAT	N	cl00011	non-specific	8.64869e-09	54.2673
Q#77 - >Msa1314050	PLN02337	PLN02337	-	cl33468	non-specific	0	1025.01
Q#77 - >Msa1314050	cl33468	PLN02337 superfamily	-	-	superfamily	0	1025.01
Q#77 - >Msa1314050	pfam00305	Lipoxygenase	-	cl37981	non-specific	0	923.816
Q#77 - >Msa1314050	cl37981	Lipoxygenase superfamily	-	-	superfamily	0	923.816
Q#77 - >Msa1314050	PLN02337	PLN02337	-	cl33468	non-specific	0	869.77
Q#77 - >Msa1314050	cl33468	PLN02337 superfamily	-	-	superfamily	0	869.77
Q#77 - >Msa1314050	pfam00305	Lipoxygenase	-	cl37981	non-specific	0	853.709
Q#77 - >Msa1314050	cl37981	Lipoxygenase superfamily	-	-	superfamily	0	853.709
Q#77 - >Msa1314050	PLN02264	PLN02264	-	cl33445	non-specific	0	618.102
Q#77 - >Msa1314050	cl33445	PLN02264 superfamily	-	-	superfamily	0	618.102
Q#77 - >Msa1314050	PLN02305	PLN02305	-	cl33458	non-specific	1.4618e-177	553.371
Q#77 - >Msa1314050	cl33458	PLN02305 superfamily	-	-	superfamily	1.4618e-177	553.371
Q#77 - >Msa1314050	PLN02264	PLN02264	-	cl33445	non-specific	1.52056e-167	526.809
Q#77 - >Msa1314050	cl33445	PLN02264 superfamily	-	-	superfamily	1.52056e-167	526.809
Q#77 - >Msa1314050	PLN02305	PLN02305	-	cl33458	non-specific	6.11609e-156	495.976
Q#77 - >Msa1314050	cl33458	PLN02305 superfamily	-	-	superfamily	6.11609e-156	495.976
Q#77 - >Msa1314050	cd01751	PLAT_LH2	-	cl00011	non-specific	7.89614e-29	112.785
Q#77 - >Msa1314050	cl00011	PLAT superfamily	-	-	superfamily	7.89614e-29	112.785
Q#77 - >Msa1314050	cd01751	PLAT_LH2	C	cl00011	non-specific	1.86684e-18	83.1244
Q#77 - >Msa1314050	cl00011	PLAT superfamily	C	-	superfamily	1.86684e-18	83.1244
Q#77 - >Msa1314050	smart00308	LH2	-	cl00011	non-specific	2.02125e-10	59.1921
Q#77 - >Msa1314050	smart00308	LH2	-	cl00011	non-specific	8.20519e-10	57.2661
Q#77 - >Msa1314050	pfam01477	PLAT	N	cl00011	non-specific	8.1214e-09	54.7449
Q#77 - >Msa1314050	cd00113	PLAT	N	cl00011	non-specific	0.000372063	41.5557
Q#77 - >Msa1314050	pfam01477	PLAT	C	cl00011	non-specific	0.00208578	39.3369
Q#78 - >Msa1314040	PLN02337	PLN02337	-	cl33468	non-specific	0	1134.4
Q#78 - >Msa1314040	cl33468	PLN02337 superfamily	-	-	superfamily	0	1134.4
Q#78 - >Msa1314040	pfam00305	Lipoxygenase	-	cl37981	specific	0	1046.69
Q#78 - >Msa1314040	cl37981	Lipoxygenase superfamily	-	-	superfamily	0	1046.69
Q#78 - >Msa1314040	PLN02264	PLN02264	-	cl33445	non-specific	0	727.498
Q#78 - >Msa1314040	cl33445	PLN02264 superfamily	-	-	superfamily	0	727.498
Q#78 - >Msa1314040	PLN02305	PLN02305	-	cl33458	non-specific	0	683.183
Q#78 - >Msa1314040	cl33458	PLN02305 superfamily	-	-	superfamily	0	683.183
Q#78 - >Msa1314040	cd01751	PLAT_LH2	-	cl00011	non-specific	2.07554e-31	119.333
Q#78 - >Msa1314040	cl00011	PLAT superfamily	-	-	superfamily	2.07554e-31	119.333
Q#78 - >Msa1314040	smart00308	LH2	-	cl00011	non-specific	4.31234e-14	68.8221
Q#78 - >Msa1314040	pfam01477	PLAT	-	cl00011	non-specific	3.99678e-13	66.3009
Q#79 - >Msa1313960	PLN02337	PLN02337	-	cl33468	non-specific	0	1021.92
Q#79 - >Msa1313960	cl33468	PLN02337 superfamily	-	-	superfamily	0	1021.92
Q#79 - >Msa1313960	pfam00305	Lipoxygenase	-	cl37981	non-specific	0	826.745
Q#79 - >Msa1313960	cl37981	Lipoxygenase superfamily	-	-	superfamily	0	826.745
Q#79 - >Msa1313960	PLN02264	PLN02264	-	cl33445	non-specific	3.30643e-177	529.12
Q#79 - >Msa1313960	cl33445	PLN02264 superfamily	-	-	superfamily	3.30643e-177	529.12
Q#79 - >Msa1313960	PLN02305	PLN02305	-	cl33458	non-specific	6.85848e-166	499.828
Q#79 - >Msa1313960	cl33458	PLN02305 superfamily	-	-	superfamily	6.85848e-166	499.828
Q#79 - >Msa1313960	cd01751	PLAT_LH2	-	cl00011	specific	5.51496e-45	157.083
Q#79 - >Msa1313960	cl00011	PLAT superfamily	-	-	superfamily	5.51496e-45	157.083
Q#79 - >Msa1313960	smart00308	LH2	-	cl00011	specific	3.14349e-24	97.3269
Q#79 - >Msa1313960	pfam01477	PLAT	-	cl00011	non-specific	2.07844e-13	67.0713
Q#79 - >Msa1313960	cd00113	PLAT	-	cl00011	non-specific	0.00192483	38.4741
Q#80 - >Msa1314010	PLN02337	PLN02337	-	cl33468	non-specific	0	1377.85
Q#80 - >Msa1314010	cl33468	PLN02337 superfamily	-	-	superfamily	0	1377.85
Q#80 - >Msa1314010	pfam00305	Lipoxygenase	-	cl37981	specific	0	1238.14
Q#80 - >Msa1314010	cl37981	Lipoxygenase superfamily	-	-	superfamily	0	1238.14
Q#80 - >Msa1314010	PLN02264	PLN02264	-	cl33445	non-specific	0	797.605
Q#80 - >Msa1314010	cl33445	PLN02264 superfamily	-	-	superfamily	0	797.605
Q#80 - >Msa1314010	PLN02305	PLN02305	-	cl33458	non-specific	0	730.948
Q#80 - >Msa1314010	cl33458	PLN02305 superfamily	-	-	superfamily	0	730.948
Q#80 - >Msa1314010	cd01751	PLAT_LH2	-	cl00011	specific	3.34004e-40	144.756
Q#80 - >Msa1314010	cl00011	PLAT superfamily	-	-	superfamily	3.34004e-40	144.756
Q#80 - >Msa1314010	smart00308	LH2	-	cl00011	specific	7.77504e-21	88.0821
Q#80 - >Msa1314010	pfam01477	PLAT	N	cl00011	non-specific	5.45159e-14	68.9973
Q#80 - >Msa1314010	cd00113	PLAT	N	cl00011	non-specific	0.000128631	42.3261
Q#81 - >Msa1313980	PLN02337	PLN02337	-	cl33468	non-specific	0	1313.13
Q#81 - >Msa1313980	cl33468	PLN02337 superfamily	-	-	superfamily	0	1313.13
Q#81 - >Msa1313980	pfam00305	Lipoxygenase	-	cl37981	specific	0	1183.44
Q#81 - >Msa1313980	cl37981	Lipoxygenase superfamily	-	-	superfamily	0	1183.44
Q#81 - >Msa1313980	PLN02264	PLN02264	-	cl33445	non-specific	0	778.345
Q#81 - >Msa1313980	cl33445	PLN02264 superfamily	-	-	superfamily	0	778.345
Q#81 - >Msa1313980	PLN02305	PLN02305	-	cl33458	non-specific	0	712.458
Q#81 - >Msa1313980	cl33458	PLN02305 superfamily	-	-	superfamily	0	712.458
Q#81 - >Msa1313980	cd01751	PLAT_LH2	N	cl00011	non-specific	1.42498e-33	125.496
Q#81 - >Msa1313980	cl00011	PLAT superfamily	N	-	superfamily	1.42498e-33	125.496
Q#81 - >Msa1313980	smart00308	LH2	N	cl00011	specific	4.98086e-21	88.4673
Q#81 - >Msa1313980	pfam01477	PLAT	-	cl00011	non-specific	1.07823e-15	73.6197
Q#81 - >Msa1313980	cd00113	PLAT	-	cl00011	non-specific	3.66067e-07	49.2597
Q#82 - >Msa1314080	PLN02337	PLN02337	-	cl33468	non-specific	0	1408.66
Q#82 - >Msa1314080	cl33468	PLN02337 superfamily	-	-	superfamily	0	1408.66
Q#82 - >Msa1314080	pfam00305	Lipoxygenase	-	cl37981	specific	0	1288.21
Q#82 - >Msa1314080	cl37981	Lipoxygenase superfamily	-	-	superfamily	0	1288.21
Q#82 - >Msa1314080	PLN02264	PLN02264	-	cl33445	non-specific	0	836.124
Q#82 - >Msa1314080	cl33445	PLN02264 superfamily	-	-	superfamily	0	836.124
Q#82 - >Msa1314080	PLN02305	PLN02305	-	cl33458	non-specific	0	790.654
Q#82 - >Msa1314080	cl33458	PLN02305 superfamily	-	-	superfamily	0	790.654
Q#82 - >Msa1314080	cd01751	PLAT_LH2	-	cl00011	specific	2.90148e-41	147.453
Q#82 - >Msa1314080	cl00011	PLAT superfamily	-	-	superfamily	2.90148e-41	147.453
Q#82 - >Msa1314080	smart00308	LH2	-	cl00011	specific	3.73069e-22	91.9341
Q#82 - >Msa1314080	pfam01477	PLAT	-	cl00011	non-specific	3.89903e-14	69.3825
Q#82 - >Msa1314080	cd00113	PLAT	-	cl00011	non-specific	5.3858e-08	51.9561
Q#83 - >Msa1313990	PLN02337	PLN02337	-	cl33468	non-specific	0	1353.97
Q#83 - >Msa1313990	cl33468	PLN02337 superfamily	-	-	superfamily	0	1353.97
Q#83 - >Msa1313990	pfam00305	Lipoxygenase	-	cl37981	specific	0	1236.6
Q#83 - >Msa1313990	cl37981	Lipoxygenase superfamily	-	-	superfamily	0	1236.6
Q#83 - >Msa1313990	PLN02264	PLN02264	-	cl33445	non-specific	0	792.597
Q#83 - >Msa1313990	cl33445	PLN02264 superfamily	-	-	superfamily	0	792.597
Q#83 - >Msa1313990	PLN02305	PLN02305	-	cl33458	non-specific	0	760.223
Q#83 - >Msa1313990	cl33458	PLN02305 superfamily	-	-	superfamily	0	760.223
Q#83 - >Msa1313990	cd01751	PLAT_LH2	-	cl00011	specific	5.57124e-40	143.986
Q#83 - >Msa1313990	cl00011	PLAT superfamily	-	-	superfamily	5.57124e-40	143.986
Q#83 - >Msa1313990	smart00308	LH2	-	cl00011	specific	1.81763e-20	86.9265
Q#83 - >Msa1313990	pfam01477	PLAT	N	cl00011	non-specific	2.87794e-12	63.9897
Q#83 - >Msa1313990	cd00113	PLAT	N	cl00011	non-specific	2.28137e-05	44.2521
Q#84 - >Msa1314790	PLN02264	PLN02264	-	cl33445	non-specific	0	1625.4
Q#84 - >Msa1314790	cl33445	PLN02264 superfamily	-	-	superfamily	0	1625.4
Q#84 - >Msa1314790	pfam00305	Lipoxygenase	-	cl37981	specific	0	1248.54
Q#84 - >Msa1314790	cl37981	Lipoxygenase superfamily	-	-	superfamily	0	1248.54
Q#84 - >Msa1314790	PLN02305	PLN02305	-	cl33458	non-specific	0	1106.9
Q#84 - >Msa1314790	cl33458	PLN02305 superfamily	-	-	superfamily	0	1106.9
Q#84 - >Msa1314790	PLN02337	PLN02337	-	cl33468	non-specific	0	946.039
Q#84 - >Msa1314790	cl33468	PLN02337 superfamily	-	-	superfamily	0	946.039
Q#84 - >Msa1314790	cd01751	PLAT_LH2	-	cl00011	specific	1.45397e-53	182.506
Q#84 - >Msa1314790	cl00011	PLAT superfamily	-	-	superfamily	1.45397e-53	182.506
Q#84 - >Msa1314790	smart00308	LH2	-	cl00011	specific	1.05353e-20	87.6969
Q#84 - >Msa1314790	pfam01477	PLAT	N	cl00011	non-specific	1.34954e-13	67.8417
Q#84 - >Msa1314790	cd00113	PLAT	N	cl00011	non-specific	0.00253775	38.4741
Q#85 - >Msa1314020	PLN02337	PLN02337	-	cl33468	non-specific	0	1378.62
Q#85 - >Msa1314020	cl33468	PLN02337 superfamily	-	-	superfamily	0	1378.62
Q#85 - >Msa1314020	pfam00305	Lipoxygenase	-	cl37981	specific	0	1207.71
Q#85 - >Msa1314020	cl37981	Lipoxygenase superfamily	-	-	superfamily	0	1207.71
Q#85 - >Msa1314020	PLN02264	PLN02264	-	cl33445	non-specific	0	769.1
Q#85 - >Msa1314020	cl33445	PLN02264 superfamily	-	-	superfamily	0	769.1
Q#85 - >Msa1314020	PLN02305	PLN02305	-	cl33458	non-specific	0	711.302
Q#85 - >Msa1314020	cl33458	PLN02305 superfamily	-	-	superfamily	0	711.302
Q#85 - >Msa1314020	cd01751	PLAT_LH2	-	cl00011	specific	9.66546e-48	165.942
Q#85 - >Msa1314020	cl00011	PLAT superfamily	-	-	superfamily	9.66546e-48	165.942
Q#85 - >Msa1314020	smart00308	LH2	-	cl00011	specific	4.05082e-23	94.6305
Q#85 - >Msa1314020	pfam01477	PLAT	-	cl00011	non-specific	1.29672e-16	76.3161
Q#85 - >Msa1314020	cd00113	PLAT	N	cl00011	non-specific	8.64869e-09	54.2673
Q#86 - >Msa1313970	PLN02337	PLN02337	-	cl33468	non-specific	0	1354.35
Q#86 - >Msa1313970	cl33468	PLN02337 superfamily	-	-	superfamily	0	1354.35
Q#86 - >Msa1313970	pfam00305	Lipoxygenase	-	cl37981	specific	0	1186.91
Q#86 - >Msa1313970	cl37981	Lipoxygenase superfamily	-	-	superfamily	0	1186.91
Q#86 - >Msa1313970	PLN02264	PLN02264	-	cl33445	non-specific	0	771.411
Q#86 - >Msa1313970	cl33445	PLN02264 superfamily	-	-	superfamily	0	771.411
Q#86 - >Msa1313970	PLN02305	PLN02305	-	cl33458	non-specific	0	714.384
Q#86 - >Msa1313970	cl33458	PLN02305 superfamily	-	-	superfamily	0	714.384
Q#86 - >Msa1313970	cd01751	PLAT_LH2	-	cl00011	specific	7.76269e-45	157.853
Q#86 - >Msa1313970	cl00011	PLAT superfamily	-	-	superfamily	7.76269e-45	157.853
Q#86 - >Msa1313970	smart00308	LH2	-	cl00011	specific	4.63952e-24	97.3269
Q#86 - >Msa1313970	pfam01477	PLAT	-	cl00011	non-specific	1.42721e-15	73.6197
Q#86 - >Msa1313970	cd00113	PLAT	N	cl00011	non-specific	3.61622e-05	43.8669
Q#87 - >Msa1314180	PLN02337	PLN02337	-	cl33468	non-specific	0	1407.12
Q#87 - >Msa1314180	cl33468	PLN02337 superfamily	-	-	superfamily	0	1407.12
Q#87 - >Msa1314180	pfam00305	Lipoxygenase	-	cl37981	specific	0	1292.84
Q#87 - >Msa1314180	cl37981	Lipoxygenase superfamily	-	-	superfamily	0	1292.84
Q#87 - >Msa1314180	PLN02264	PLN02264	-	cl33445	non-specific	0	830.732
Q#87 - >Msa1314180	cl33445	PLN02264 superfamily	-	-	superfamily	0	830.732
Q#87 - >Msa1314180	PLN02305	PLN02305	-	cl33458	non-specific	0	791.039
Q#87 - >Msa1314180	cl33458	PLN02305 superfamily	-	-	superfamily	0	791.039
Q#87 - >Msa1314180	cd01751	PLAT_LH2	-	cl00011	specific	3.10227e-40	144.756
Q#87 - >Msa1314180	cl00011	PLAT superfamily	-	-	superfamily	3.10227e-40	144.756
Q#87 - >Msa1314180	smart00308	LH2	-	cl00011	specific	2.10641e-21	89.6229
Q#87 - >Msa1314180	pfam01477	PLAT	-	cl00011	non-specific	6.28324e-14	68.6121
Q#87 - >Msa1314180	cd00113	PLAT	-	cl00011	non-specific	8.93055e-08	51.1857
Q#88 - >Msa1314000	PLN02337	PLN02337	-	cl33468	non-specific	0	1370.91
Q#88 - >Msa1314000	cl33468	PLN02337 superfamily	-	-	superfamily	0	1370.91
Q#88 - >Msa1314000	pfam00305	Lipoxygenase	-	cl37981	specific	0	1240.83
Q#88 - >Msa1314000	cl37981	Lipoxygenase superfamily	-	-	superfamily	0	1240.83
Q#88 - >Msa1314000	PLN02264	PLN02264	-	cl33445	non-specific	0	792.982
Q#88 - >Msa1314000	cl33445	PLN02264 superfamily	-	-	superfamily	0	792.982
Q#88 - >Msa1314000	PLN02305	PLN02305	-	cl33458	non-specific	0	745.97
Q#88 - >Msa1314000	cl33458	PLN02305 superfamily	-	-	superfamily	0	745.97
Q#88 - >Msa1314000	cd01751	PLAT_LH2	-	cl00011	specific	5.26046e-41	147.068
Q#88 - >Msa1314000	cl00011	PLAT superfamily	-	-	superfamily	5.26046e-41	147.068
Q#88 - >Msa1314000	smart00308	LH2	-	cl00011	specific	2.83096e-24	98.0973
Q#88 - >Msa1314000	pfam01477	PLAT	-	cl00011	non-specific	1.017e-14	70.9233
Q#88 - >Msa1314000	cd00113	PLAT	-	cl00011	non-specific	1.63714e-05	44.6373
Q#89 - >Msa1314070	PLN02337	PLN02337	-	cl33468	non-specific	0	1380.93
Q#89 - >Msa1314070	cl33468	PLN02337 superfamily	-	-	superfamily	0	1380.93
Q#89 - >Msa1314070	pfam00305	Lipoxygenase	-	cl37981	specific	0	1228.89
Q#89 - >Msa1314070	cl37981	Lipoxygenase superfamily	-	-	superfamily	0	1228.89
Q#89 - >Msa1314070	PLN02264	PLN02264	-	cl33445	non-specific	0	810.316
Q#89 - >Msa1314070	cl33445	PLN02264 superfamily	-	-	superfamily	0	810.316
Q#89 - >Msa1314070	PLN02305	PLN02305	-	cl33458	non-specific	0	726.325
Q#89 - >Msa1314070	cl33458	PLN02305 superfamily	-	-	superfamily	0	726.325
Q#89 - >Msa1314070	cd01751	PLAT_LH2	-	cl00011	specific	1.47775e-47	165.557
Q#89 - >Msa1314070	cl00011	PLAT superfamily	-	-	superfamily	1.47775e-47	165.557
Q#89 - >Msa1314070	smart00308	LH2	-	cl00011	specific	5.28495e-23	94.2453
Q#89 - >Msa1314070	pfam01477	PLAT	-	cl00011	non-specific	1.62585e-15	73.2345
Q#89 - >Msa1314070	cd00113	PLAT	-	cl00011	non-specific	1.21893e-08	53.8821
Q#90 - >Msa1314090	PLN02337	PLN02337	-	cl33468	non-specific	0	1406.74
Q#90 - >Msa1314090	cl33468	PLN02337 superfamily	-	-	superfamily	0	1406.74
Q#90 - >Msa1314090	pfam00305	Lipoxygenase	-	cl37981	specific	0	1292.84
Q#90 - >Msa1314090	cl37981	Lipoxygenase superfamily	-	-	superfamily	0	1292.84
Q#90 - >Msa1314090	PLN02264	PLN02264	-	cl33445	non-specific	0	826.88
Q#90 - >Msa1314090	cl33445	PLN02264 superfamily	-	-	superfamily	0	826.88
Q#90 - >Msa1314090	PLN02305	PLN02305	-	cl33458	non-specific	0	790.654
Q#90 - >Msa1314090	cl33458	PLN02305 superfamily	-	-	superfamily	0	790.654
Q#90 - >Msa1314090	cd01751	PLAT_LH2	-	cl00011	specific	3.10227e-40	144.756
Q#90 - >Msa1314090	cl00011	PLAT superfamily	-	-	superfamily	3.10227e-40	144.756
Q#90 - >Msa1314090	smart00308	LH2	-	cl00011	specific	2.0065e-21	89.6229
Q#90 - >Msa1314090	pfam01477	PLAT	-	cl00011	non-specific	6.28324e-14	68.6121
Q#90 - >Msa1314090	cd00113	PLAT	-	cl00011	non-specific	8.59064e-08	51.1857
Q#91 - >Msa1314030	PLN02337	PLN02337	-	cl33468	non-specific	0	1395.95
Q#91 - >Msa1314030	cl33468	PLN02337 superfamily	-	-	superfamily	0	1395.95
Q#91 - >Msa1314030	pfam00305	Lipoxygenase	-	cl37981	specific	0	1258.55
Q#91 - >Msa1314030	cl37981	Lipoxygenase superfamily	-	-	superfamily	0	1258.55
Q#91 - >Msa1314030	PLN02264	PLN02264	-	cl33445	non-specific	0	803.768
Q#91 - >Msa1314030	cl33445	PLN02264 superfamily	-	-	superfamily	0	803.768
Q#91 - >Msa1314030	PLN02305	PLN02305	-	cl33458	non-specific	0	745.97
Q#91 - >Msa1314030	cl33458	PLN02305 superfamily	-	-	superfamily	0	745.97
Q#91 - >Msa1314030	cd01751	PLAT_LH2	-	cl00011	specific	8.46961e-44	154.772
Q#91 - >Msa1314030	cl00011	PLAT superfamily	-	-	superfamily	8.46961e-44	154.772
Q#91 - >Msa1314030	smart00308	LH2	-	cl00011	specific	1.00104e-23	96.1713
Q#91 - >Msa1314030	pfam01477	PLAT	-	cl00011	non-specific	5.84233e-14	68.9973
Q#91 - >Msa1314030	cd00113	PLAT	-	cl00011	non-specific	1.47997e-06	47.7189
Q#92 - >Msa1355130	PLN02337	PLN02337	-	cl33468	non-specific	0	1202.2
Q#92 - >Msa1355130	cl33468	PLN02337 superfamily	-	-	superfamily	0	1202.2
Q#92 - >Msa1355130	pfam00305	Lipoxygenase	-	cl37981	specific	0	1090.61
Q#92 - >Msa1355130	cl37981	Lipoxygenase superfamily	-	-	superfamily	0	1090.61
Q#92 - >Msa1355130	PLN02264	PLN02264	-	cl33445	non-specific	0	696.297
Q#92 - >Msa1355130	cl33445	PLN02264 superfamily	-	-	superfamily	0	696.297
Q#92 - >Msa1355130	PLN02305	PLN02305	-	cl33458	non-specific	0	623.092
Q#92 - >Msa1355130	cl33458	PLN02305 superfamily	-	-	superfamily	0	623.092
Q#92 - >Msa1355130	cd01751	PLAT_LH2	-	cl00011	non-specific	9.12271e-39	140.134
Q#92 - >Msa1355130	cl00011	PLAT superfamily	-	-	superfamily	9.12271e-39	140.134
Q#92 - >Msa1355130	smart00308	LH2	-	cl00011	specific	4.32956e-22	91.5489
Q#92 - >Msa1355130	pfam01477	PLAT	-	cl00011	non-specific	2.43842e-09	55.5153
Q#92 - >Msa1355130	cd00113	PLAT	-	cl00011	non-specific	5.31324e-05	43.0965
Q#93 - >Msa1356050	PLN02264	PLN02264	-	cl33445	non-specific	0	1625.78
Q#93 - >Msa1356050	cl33445	PLN02264 superfamily	-	-	superfamily	0	1625.78
Q#93 - >Msa1356050	pfam00305	Lipoxygenase	-	cl37981	specific	0	1251.24
Q#93 - >Msa1356050	cl37981	Lipoxygenase superfamily	-	-	superfamily	0	1251.24
Q#93 - >Msa1356050	PLN02305	PLN02305	-	cl33458	non-specific	0	1106.52
Q#93 - >Msa1356050	cl33458	PLN02305 superfamily	-	-	superfamily	0	1106.52
Q#93 - >Msa1356050	PLN02337	PLN02337	-	cl33468	non-specific	0	946.039
Q#93 - >Msa1356050	cl33468	PLN02337 superfamily	-	-	superfamily	0	946.039
Q#93 - >Msa1356050	cd01751	PLAT_LH2	-	cl00011	specific	8.53936e-53	180.195
Q#93 - >Msa1356050	cl00011	PLAT superfamily	-	-	superfamily	8.53936e-53	180.195
Q#93 - >Msa1356050	smart00308	LH2	-	cl00011	specific	3.34923e-20	86.5413
Q#93 - >Msa1356050	pfam01477	PLAT	N	cl00011	non-specific	1.34954e-13	67.8417
Q#93 - >Msa1356050	cd00113	PLAT	N	cl00011	non-specific	0.00253775	38.4741
Q#94 - >Msa1364140	PLN02337	PLN02337	-	cl33468	specific	0	1472.22
Q#94 - >Msa1364140	cl33468	PLN02337 superfamily	-	-	superfamily	0	1472.22
Q#94 - >Msa1364140	pfam00305	Lipoxygenase	-	cl37981	specific	0	1311.33
Q#94 - >Msa1364140	cl37981	Lipoxygenase superfamily	-	-	superfamily	0	1311.33
Q#94 - >Msa1364140	PLN02264	PLN02264	-	cl33445	non-specific	0	823.028
Q#94 - >Msa1364140	cl33445	PLN02264 superfamily	-	-	superfamily	0	823.028
Q#94 - >Msa1364140	PLN02305	PLN02305	-	cl33458	non-specific	0	803.75
Q#94 - >Msa1364140	cl33458	PLN02305 superfamily	-	-	superfamily	0	803.75
Q#94 - >Msa1364140	cd01751	PLAT_LH2	-	cl00011	specific	7.13956e-54	182.891
Q#94 - >Msa1364140	cl00011	PLAT superfamily	-	-	superfamily	7.13956e-54	182.891
Q#94 - >Msa1364140	smart00308	LH2	-	cl00011	specific	1.15904e-26	104.646
Q#94 - >Msa1364140	pfam01477	PLAT	-	cl00011	non-specific	2.5684e-19	84.0201
Q#94 - >Msa1364140	cd00113	PLAT	-	cl00011	non-specific	5.03876e-10	57.7341
Q#95 - >Msa1411770	PLN02337	PLN02337	-	cl33468	specific	0	1639.4
Q#95 - >Msa1411770	cl33468	PLN02337 superfamily	-	-	superfamily	0	1639.4
Q#95 - >Msa1411770	pfam00305	Lipoxygenase	-	cl37981	specific	0	1280.51
Q#95 - >Msa1411770	cl37981	Lipoxygenase superfamily	-	-	superfamily	0	1280.51
Q#95 - >Msa1411770	PLN02264	PLN02264	-	cl33445	non-specific	0	774.107
Q#95 - >Msa1411770	cl33445	PLN02264 superfamily	-	-	superfamily	0	774.107
Q#95 - >Msa1411770	PLN02305	PLN02305	-	cl33458	non-specific	0	744.044
Q#95 - >Msa1411770	cl33458	PLN02305 superfamily	-	-	superfamily	0	744.044
Q#95 - >Msa1411770	cd01751	PLAT_LH2	-	cl00011	specific	1.66526e-49	171.335
Q#95 - >Msa1411770	cl00011	PLAT superfamily	-	-	superfamily	1.66526e-49	171.335
Q#95 - >Msa1411770	smart00308	LH2	-	cl00011	specific	2.52478e-28	109.653
Q#95 - >Msa1411770	pfam01477	PLAT	-	cl00011	non-specific	1.39616e-20	87.8721
Q#95 - >Msa1411770	cd00113	PLAT	N	cl00011	non-specific	5.38867e-09	54.6525
