# Supplementary material for: A genome-wide study of the lipoxygenase gene families in Medicago truncatula and Medicago sativa reveals that MtLOX24 participates in the methyl jasmonate response
Source: BMC Genomics. 2024 Feb 19;25:195. doi: 10.1186/s12864-024-10071-1 (PMC10875803; doi:10.1186/s12864-024-10071-1)
Supplement: Supplementary file 11 — Additional file 11. Table S7. Medicago truncatula LOX gene expression profiles. Data were downloaded from the M. truncatula Gene Expression Atlas. [file 12864_2024_10071_MOESM11_ESM.xlsx]

## Sheet: Sheet1
Table S7. Medicago truncatula LOX gene expression profiles. Data were downloaded from the M. truncatula Gene Expression Atlas.
GeneID	Leaf-C1	Leaf-C2	Leaf-C3	Petiole-C1	Petiole-C2	Petiole-C3	Stem-C1	Stem-C2	Stem-C3	VegBud-C1	VegBud-C2	VegBud-C3	Flower-C1	Flower-C2	Flower-C3	Pod-C1	Pod-C2	Pod-C3	seed:DS-C1	seed:DS-C2	seed:DS-C3	Root-C1	Root-C2	Root-C3	RT_LCM_adjacent-C1	RT_LCM_adjacent-C2	RT_LCM_arbuscular-C1	RT_LCM_arbuscular-C2	RT_LCM_cortical-C1	RT_LCM_cortical-C2	Nod_4dpi-C1	Nod_4dpi-C2	Nod_4dpi-C3	Nod_14dpi-C1	Nod_14dpi-C2	Nod_14dpi-C3
MtLOX2	2.98571	3.01147	2.86933	3.1599	3.11468	2.86984	3.00451	3.11392	2.96657	3.01713	3.01587	2.98987	2.89772	2.94448	2.75324	2.85079	3.14974	3.1856	2.7426	2.71762	2.64052	3.10797	3.09628	3.04105	3.46354	2.83301	2.68971	3.60568	3.64769	2.77967	2.99258	3.02137	3.13994	3.01189	2.88591	2.94953
MtLOX3	3.71845	3.66718	3.2864	3.45055	3.30248	3.07162	2.93894	3.14468	3.15939	3.19194	3.32266	3.42809	3.67484	3.34497	3.01708	4.24607	3.31761	3.5101	9.37261	9.36893	9.28377	2.87502	3.04942	3.23463	3.27981	3.35509	3.79897	3.75525	3.18546	3.11686	3.2917	3.41117	3.27834	3.0617	3.4114	2.91542
MtLOX4	3.24812	2.95018	2.94786	3.23556	3.04642	3.01198	2.92396	3.18636	2.83177	3.37837	3.30183	3.09188	3.32809	3.31455	3.17865	3.49429	3.39675	3.70971	11.657	11.3419	11.4242	4.05631	4.04815	3.79606	3.88381	3.261	3.67241	3.37135	3.28497	5.53605	3.25895	3.06238	3.09372	3.27776	3.4349	3.06507
MtLOX5	4.55785	4.61888	4.86682	4.07871	3.90885	4.47148	3.86648	4.10219	4.09051	5.71835	5.55504	5.89405	10.3808	10.3868	10.0279	5.87736	5.31065	5.892	3.29024	3.51288	3.29455	4.0826	4.07259	4.03107	3.7449	5.10471	3.89952	4.45664	3.91743	4.79834	4.05424	3.87216	4.30766	4.15019	4.2456	4.33721
MtLOX7	3.25384	3.17891	3.15851	3.34279	3.43478	3.3087	3.51716	3.53065	3.00346	3.73824	3.82434	3.43649	3.85619	3.83913	3.7658	5.38667	5.54532	4.68309	3.19432	3.01971	3.42736	3.15098	3.02538	3.1146	3.38796	3.60746	5.55736	3.89426	3.32302	6.12512	3.17901	2.83989	3.0121	3.25353	3.51657	3.10617
MtLOX8	3.10523	2.97169	3.20236	2.91587	3.26763	2.91125	3.19632	2.95664	3.05259	3.25484	3.23268	3.28397	2.98121	3.02425	3.10517	2.9662	2.94515	3.08208	2.80242	2.90054	2.65463	2.91409	3.13767	2.99813	3.5507	3.46472	4.95778	4.42019	3.08236	3.9168	3.14157	3.15954	3.06047	2.90968	3.24175	3.04659
MtLOX9	6.12482	6.51173	6.41225	4.35096	4.90774	4.92957	4.46961	4.84498	4.62988	8.24281	7.91431	8.10107	5.66511	6.33317	5.46193	5.39131	5.10078	4.69154	2.56121	2.5941	2.61892	3.43955	3.42652	3.31708	3.60644	7.96326	6.5262	4.57317	3.8466	5.24978	4.11389	4.18128	3.60899	4.06294	3.63407	2.89261
MtLOX10	7.76578	8.41964	7.49843	5.92761	7.58445	6.48452	7.42741	7.16871	6.90577	5.40838	4.99915	4.77485	7.10903	6.80864	7.38839	10.0185	10.1075	10.1877	3.82937	3.33753	3.37777	3.81885	3.46017	3.41218	3.96209	3.88702	3.55404	4.58613	4.39338	5.23864	3.46323	3.82272	3.50386	3.44425	3.45403	3.31407
MtLOX12	3.84139	3.71845	3.29528	3.54104	3.2158	3.31153	3.63458	3.45675	3.93087	3.26102	3.42898	4.02622	3.7938	3.61559	3.2895	3.62286	3.13378	3.50537	2.5575	2.5673	2.85476	10.5828	10.3286	10.0002	9.55933	9.22039	7.19957	7.19297	8.72227	7.92676	10.2267	10.8879	10.3645	9.95512	10.0328	8.9974
MtLOX13	4.03866	4.69631	4.63341	7.87077	8.88208	8.60343	5.90894	5.23459	4.83951	3.6639	3.46205	3.84104	4.90275	5.17215	4.65138	4.05151	4.02865	4.25834	2.5566	2.77979	2.91558	4.39767	4.16454	3.82511	6.25449	3.3977	4.25079	3.16575	5.12294	5.25593	3.3371	3.32838	3.57924	3.27536	3.89177	3.85199
MtLOX14	3.25636	3.8367	3.53088	4.71209	4.89074	5.29641	5.52335	5.4594	5.60786	3.88201	3.9706	3.97973	3.43665	3.74518	3.8534	3.58792	4.06932	3.87376	2.89347	2.90879	2.82203	4.87893	4.90655	4.96526	5.63259	5.29618	4.03553	3.9444	4.18102	3.9407	4.59535	5.09649	4.45522	3.49789	3.24538	3.55339
MtLOX15	3.84499	3.27943	3.30414	3.97632	3.27036	3.12339	3.47355	3.21354	3.32844	3.24938	3.38405	3.55605	3.92049	3.84311	3.46284	3.51525	3.30696	3.70067	2.78032	2.60099	2.6357	10.7993	10.7945	11.0473	11.2621	11.1877	5.70597	9.13034	10.0688	11.2079	11.6198	12.3622	12.5194	11.3172	11.9942	12.0565
MtLOX16	2.8246	3.11777	3.03929	2.76032	2.97885	2.8567	3.97214	4.05375	3.96869	8.2656	7.66727	7.94445	5.35022	5.59441	4.78814	5.7712	5.03101	5.18673	2.50489	2.45936	2.70999	2.81922	2.51704	3.01132	3.22201	3.23081	2.98562	4.51439	5.21548	3.27691	2.8077	2.97236	2.81003	2.81034	2.93404	2.67161
MtLOX17	3.08225	3.02929	2.85802	3.08355	2.86301	3.15372	2.90144	3.11618	2.77223	3.1383	2.8172	3.00383	2.94533	3.0673	3.09128	3.04484	3.17252	3.06908	2.69076	2.73864	2.8252	4.47996	4.57763	4.81275	3.99894	3.62681	5.63967	3.50786	4.81132	4.01676	4.6207	4.75555	4.65889	3.79457	3.62995	3.09071
MtLOX18	2.76661	2.84465	3.07318	2.75751	2.68809	3.14371	2.79239	2.98229	3.11582	2.81901	2.72673	2.72244	2.81883	2.71694	2.73705	2.89932	3.00381	2.75396	2.60117	2.51548	2.46823	2.93878	2.74656	3.14786	3.92204	2.99883	3.10005	3.68365	3.23247	4.07527	3.14921	2.77524	3.05261	3.01221	2.897	3.18693
MtLOX19	5.12265	5.39725	4.78511	9.48013	9.06044	9.23142	9.81539	9.7651	9.93177	7.99084	8.00876	8.88816	5.83633	5.82568	5.41495	4.56516	4.23363	4.70173	3.36876	3.03673	3.22868	10.5582	10.9868	10.9912	11.2347	10.2798	10.4525	10.011	10.8673	10.6364	11.2135	11.4603	11.4374	10.4095	10.9897	10.3603
MtLOX20	3.61493	3.36214	3.43838	4.32535	3.76666	3.77957	3.62356	3.47379	3.61453	3.60353	3.52015	3.56639	3.96757	4.31379	3.85584	3.69029	4.17328	3.75287	2.92497	3.01136	2.80601	5.41339	5.33456	5.5879	11.2444	9.56063	10.5578	10.6236	9.99633	10.4362	9.14824	10.3493	9.40014	10.0238	11.5897	9.81651
MtLOX21	3.70556	4.4687	3.70241	3.82302	3.73192	3.40564	4.01441	3.57916	3.45156	5.82245	5.93224	5.85824	3.26728	3.58009	3.81616	3.1043	3.96842	3.84794	3.6179	3.6206	3.36284	11.8027	11.8361	12.0464	13.0916	10.2421	11.9506	11.2504	13.1226	11.5439	12.8773	12.8412	12.9282	12.1094	11.5903	11.3813
MtLOX22	4.17977	3.85193	3.867	3.60197	3.42687	3.97123	3.99016	3.81395	3.62069	4.80331	4.32295	4.64147	3.74317	3.72838	3.7024	3.4715	4.1991	4.06637	2.90719	2.81885	2.86396	10.3075	10.4116	10.861	12.0036	11.0169	11.5092	11.4841	10.2806	10.2542	8.54523	9.28623	8.96244	7.36024	7.8217	5.26691
MtLOX23	3.24376	3.36164	3.17981	2.93219	3.09681	3.16322	3.27576	3.17398	3.00206	3.40251	3.08238	3.33201	3.44885	3.20827	3.15818	2.99383	3.34473	3.42808	2.73721	2.48212	2.8664	5.81543	6.08174	5.56824	8.33538	3.94741	9.21307	9.06596	8.82831	8.4257	3.47999	3.60791	3.47427	3.01341	3.17634	3.27628
MtLOX24	12.1726	12.1249	12.0272	12.3313	12.1945	12.1651	12.1812	12.1433	12.0185	12.7069	12.6336	12.6837	13.275	13.4104	13.1785	12.9552	12.973	13.055	2.78625	2.47406	2.41058	7.31433	7.63385	7.38031	11.0676	7.85758	9.5042	7.76273	9.1752	8.79258	8.07695	9.3809	8.55766	9.21986	10.7113	8.3785
MtLOX25	11.6077	11.6481	11.5137	11.7832	11.5933	11.8275	11.546	11.6914	11.5899	11.9105	11.7363	11.9577	11.9197	11.8057	11.8397	11.8049	11.59	11.5424	2.91685	2.84731	2.64052	4.0756	4.81288	4.75158	6.68165	4.24901	5.51189	5.24687	5.35715	5.5763	4.81671	5.43157	4.7319	5.13196	7.25832	4.84449
MtLOX26	11.6077	11.6481	11.5137	11.7832	11.5933	11.8275	11.546	11.6914	11.5899	11.9105	11.7363	11.9577	11.9197	11.8057	11.8397	11.8049	11.59	11.5424	2.91685	2.84731	2.64052	4.0756	4.81288	4.75158	6.68165	4.24901	5.51189	5.24687	5.35715	5.5763	4.81671	5.43157	4.7319	5.13196	7.25832	4.84449
MtLOX27	7.5957	7.47285	7.75381	8.55962	8.49934	8.26179	8.35894	8.49146	8.245	7.74349	8.00726	8.04896	8.7332	8.11676	8.7631	8.53203	8.50179	8.46918	3.56528	3.18763	3.64013	8.4512	8.36238	8.33167	7.09919	6.00729	3.57314	5.19166	5.51842	3.62894	8.44707	7.5908	8.22893	8.31116	6.60681	7.65453
MtLOX28	3.34078	3.79444	3.84643	3.54036	3.36341	3.7785	3.35666	3.86354	3.48603	3.61985	3.41629	3.46093	3.55753	3.53738	3.95583	3.40825	3.83379	3.38517	2.53237	2.50218	2.50796	3.71344	4.00889	4.06477	10.9373	10.3066	8.31524	8.08659	9.00106	10.1473	10.5432	10.8581	10.7946	7.95847	8.56527	6.44699
MtLOX30	11.1116	11.1157	10.957	10.5647	10.6188	10.5576	9.78676	9.83126	9.58469	9.70185	9.55387	9.56969	10.5216	9.70762	10.3201	9.73142	10.0629	10.0256	3.14939	3.36784	3.17912	4.79339	4.6208	4.09086	6.60659	3.67566	4.02326	5.60769	4.54673	4.32178	7.561	7.21325	7.02508	8.15389	6.79386	6.71609
