# Supplementary material for: A genome-wide study of the lipoxygenase gene families in Medicago truncatula and Medicago sativa reveals that MtLOX24 participates in the methyl jasmonate response
Source: BMC Genomics. 2024 Feb 19;25:195. doi: 10.1186/s12864-024-10071-1 (PMC10875803; doi:10.1186/s12864-024-10071-1)
Supplement: Supplementary file 12 — Additional file 12. Table S8. Primers used in this study. [file 12864_2024_10071_MOESM12_ESM.xlsx]

## Sheet: Sheet1
Table S8. Primers used in this study.
Primer Name	Primer sequences
Mt-actin F	CAAAAGATGGCAGATGCTGAGGAT
Mt-actin R	CATGACACCGGTATGACGAGGTCG
Ms-actin F	CAAAAGATGGCAGATGCTGAGGAT
Ms-actin R	CATGACACCAGTATGACGAGGTCG
MtLOX 2F	TTGGGCAAGGGTGTTTCACT
MtLOX 2R	CCACGGAGGGTACCAAGTTC
MtLOX 3F	ACGGTGAAAGTTTTGCTCGC
MtLOX 3R	TAACGACATGCGGTGTTGGA
MtLOX 5F	GGCTGTGGTGGGAAGTAACA
MtLOX 5R	GAATGCTTTCGACCAGTGCG
MtLOX 6F	GTTGTGCGCTTTGATACCCC
MtLOX 6R	TCAAGGAGCCCACTTGCATT
MtLOX 7F	TGACCAAGCACTACCTGCTG
MtLOX 7R	AGCAGGATTCCACCAACTCG
MtLOX 8F	TTGGTGGCCAAAGATGCACTA
MtLOX 8R	AAGCCTCCAATCCAATGCCT
MtLOX 9F	TCCAAGACGTTGTCGTACCG
MtLOX 9R	TATTTGGGTTGACCCCTGCC
MtLOX 10F	TCCGAGGGACGAATCCTTCT
MtLOX 10R	CAACCTTGGCAACACAGACG
MtLOX 11F	AAACCGTGGATCATGGGGAC
MtLOX 11R	TTGGTCGTGACTCAGCCTTC
MtLOX 13F	CACGGCACAATTGCAGACTC
MtLOX 13R	CACCAGTTAGGCCAGCTTCA
MtLOX 14F	CCTGTCCGAATCCAGTGCTT
MtLOX 14R	CCAAAGTGCTGCTTGTGTCC
MtLOX 15F	AGCGCAAAGAATGGGACAGA
MtLOX 15R	AGGCTGCTAGATCCTCCCAA
MtLOX 16F	TCCAACACCTTGCCTTACCC
MtLOX 16R	TTCAACTGTGATGCCACCCA
MtLOX 20F	GGAGATGGAACTGGAGAGCG
MtLOX 20R	TCTTCGAGGGTAAGGGAGGG
MtLOX 21F	GGGGGATCAAGCACTTTGGA
MtLOX 21R	TGGCATTCGGATTCACACCA
MtLOX 22F	GGAGATGGAACTGGAGAGCG
MtLOX 22R	GAGGGTAAGGCAAGGCAGTT
MtLOX 24F	CATTGGTGGTGCCTTTGGTG
MtLOX 24R	CTCCAAGAACTGGACGACCC
MtLOX 26F	GTTGGCGGAGTTGTTGACAC
MtLOX 26R	AGGGCCGGTAAGGGACTAAT
MsLOX2 F	TCAAATAGGCATCTTAGCGTGC
MsLOX2 R	ACCGTATGGCGAAGTTGAGT
MsLOX7 F	TGGATGAGGCAATTCGAGCA
MsLOX7 R	GAAGCACGCTAAGATGCCTA
MsLOX14 F	ACCCTCCGTGGTAAAGGGAT
MsLOX14 R	CTGGAAGCAAAACCTGAGCAA
MsLOX18 F	GGCAAAAGGAAGTAGCAGCAG
MsLOX18 R	GGCCATCAGGGAAACCATCA
MsLOX22 F	GCTGTTGCCTCCAGAAGGAC
MsLOX22 R	GGGTGCACTGGCATCTGG
MsLOX23 F	AGGCAATAATTGAATGGCCTCTG
MsLOX23 R	TTTTGCAAGCCTCCAAAGCC
MsLOX30 F	TTGGCACTCAACTGGTGTTTG
MsLOX30 R	CGCCGTGACCAACATTCCTA
MsLOX57 F	ACGAGGAGATGGGACAGGTA
MsLOX57 R	CGAGGGTAAGGCAAGGTGTT
MsLOX84 F	AATGTACTTGACAGCGCCAC
MsLOX84 R	AGAATTCACCGCCTTGCAGA
MsLOX85 F	AGCACTTTGGAGGGAGACAC
MsLOX85 R	GCATTCGGATTCACACCAGC
MsLOX87 F	AACTCACTGCAGCTAAAAGTCCA
MsLOX87 R	CGGCCTAAGAAGGCAGTAGC
MsLOX90 F	GTGGCCTAAGATGCAAACACT
MsLOX90 R	AAGAGTTGGACGGTTCAGGAT
MsLOX94 F	CCTAGTGAAACACCGGCTCC
MsLOX94 R	ACCCTCCAAGAACAGGACGA
